# Supplementary material for: The crystal structure of a new ferrocenyl P,N ligand: 1-[(2,2-di­methyl­hydrazin-1-yl­idene)meth­yl]-1′-(di­phenyl­phospho­rothio­yl)ferrocene
Source: Acta Crystallogr E Crystallogr Commun. 2018 Jan 12;74(Pt 2):133–6. doi: 10.1107/S2056989018000440 (PMC5956322; doi:10.1107/S2056989018000440)
Supplement: Supplementary file 1 [file e-74-00133-sup1.cif]

##############################################################################
#                                                                            #
# This CIF contains the data in a paper accepted for publication in          #
# Acta Crystallographica Section E. It conforms to the requirements of       #
# Notes for Authors for Acta Crystallographica Section E, and has been       #
# peer reviewed under the auspices of the IUCr Commission on Journals.       #
#                                                                            #
# Full details of the Crystallographic Information File format               #
# are given in the paper "The Crystallographic Information File (CIF):       #
# a New Standard Archive File for Crystallography" by S. R. Hall, F. H.      #
# Allen and I. D. Brown [Acta Cryst. (1991), A47, 655-685].                  #
#                                                                            #
# The current version of the core CIF dictionary is obtainable from          #
# ftp://ftp.iucr.org/pub/cif_core.dic.                                       #
#                                                                            #
# Software is freely available for graphical display of the structure(s)     #
# in this CIF. For information consult the CIF software page                 #
# http://www.iucr.org/resources/cif/software.                                #
#                                                                            #
# This file may be used for bona fide research purposes within the           #
# scientific community so long as proper attribution is given to the journal # 
# article from which it was obtained.                                        #
#                                                                            #
##############################################################################
data_I
_database_code_depnum_ccdc_archive 'CCDC 1815294'
_audit_creation_method     SHELXL-97
_chemical_name_systematic
;
1-[(2,2-Dimethylhydrazin-1-ylidene)methyl]-1'-(diphenylphosphorothioyl)ferrocene
;
_chemical_name_common     ?
_chemical_formula_moiety     'C25 H25 Fe N2 P S'
_chemical_formula_sum     'C25 H25 Fe N2 P S'
_chemical_formula_iupac     '[Fe (C8 H11 N2) (C17 H14 P S)]'
_chemical_formula_weight     472.35
_chemical_melting_point     ?
_symmetry_cell_setting     triclinic
_symmetry_space_group_name_H-M     'P -1'
_symmetry_space_group_name_Hall     '-P 1'
loop_
    _symmetry_equiv_pos_as_xyz
    'x, y, z'
    '-x, -y, -z'
_cell_length_a     12.0684(5)
_cell_length_b     13.9953(4)
_cell_length_c     14.0634(5)
_cell_angle_alpha     73.682(3)
_cell_angle_beta     86.600(3)
_cell_angle_gamma     88.884(3)
_cell_volume     2275.61(14)
_cell_formula_units_Z     4
_cell_measurement_reflns_used     12406
_cell_measurement_theta_min     2.90
_cell_measurement_theta_max     29.13
_cell_measurement_temperature     180(2)
_exptl_crystal_description     needle
_exptl_crystal_colour     orange
_exptl_crystal_size_max     0.36
_exptl_crystal_size_mid     0.12
_exptl_crystal_size_min     0.04
_exptl_crystal_density_diffrn     1.379
_exptl_crystal_density_meas     ?
_exptl_crystal_density_method     'not measured'
_exptl_crystal_F_000     984
_exptl_absorpt_coefficient_mu     0.839
_exptl_absorpt_correction_type     multi-scan
_exptl_absorpt_process_details
;
(CrysAlis PRO; Agilent, 2012)
;
_exptl_absorpt_correction_T_min     0.88194
_exptl_absorpt_correction_T_max     1.00000
_exptl_special_details     ?
_diffrn_ambient_temperature     180(2)
_diffrn_radiation_type     MoK\a
_diffrn_radiation_wavelength     0.71073
_diffrn_radiation_source     'Enhance (Mo) X-ray Source'
_diffrn_radiation_monochromator     'graphite'
_diffrn_measurement_device_type     'Agilent Xcalibur Eos Gemini ultra'
_diffrn_measurement_method     '\w scans'
_diffrn_detector_area_resol_mean     16.1978
_diffrn_reflns_number     49518
_diffrn_reflns_av_R_equivalents     0.0449
_diffrn_reflns_av_sigmaI/netI     0.0363
_diffrn_reflns_theta_min     2.91
_diffrn_reflns_theta_max     27.48
_diffrn_reflns_theta_full     27.482
_diffrn_measured_fraction_theta_max     0.989
_diffrn_measured_fraction_theta_full     0.989
_diffrn_reflns_limit_h_min     -15
_diffrn_reflns_limit_h_max     15
_diffrn_reflns_limit_k_min     -18
_diffrn_reflns_limit_k_max     17
_diffrn_reflns_limit_l_min     -18
_diffrn_reflns_limit_l_max     18
_diffrn_standards_number     ?
_diffrn_standards_interval_count     ?
_diffrn_standards_interval_time     ?
_diffrn_standards_decay_%     ?
_refine_special_details
;
 Refinement of F^2^ against ALL reflections.  The weighted R-factor wR and
 goodness of fit S are based on F^2^, conventional R-factors R are based
 on F, with F set to zero for negative F^2^. The threshold expression of
 F^2^ > 2sigma(F^2^) is used only for calculating R-factors(gt) etc. and is
 not relevant to the choice of reflections for refinement.  R-factors based
 on F^2^ are statistically about twice as large as those based on F, and R-
 factors based on ALL data will be even larger.
;
_reflns_number_total     10325
_reflns_number_gt     8270
_reflns_threshold_expression     'I > 2\s(I)'
_refine_ls_structure_factor_coef     Fsqd
_refine_ls_matrix_type     full
_refine_ls_R_factor_all     0.0488
_refine_ls_R_factor_gt     0.0338
_refine_ls_wR_factor_gt     0.0734
_refine_ls_wR_factor_ref     0.0797
_refine_ls_goodness_of_fit_ref     1.028
_refine_ls_restrained_S_all     1.028
_refine_ls_number_reflns     10325
_refine_ls_number_parameters     545
_refine_ls_number_restraints     0
_refine_ls_hydrogen_treatment     constr
_refine_ls_weighting_scheme     calc
_refine_ls_weighting_details
         'calc w=1/[\s^2^(Fo^2^)+(0.0318P)^2^+0.9815P] where P=(Fo^2^+2Fc^2^)/3'
_atom_sites_solution_hydrogens     geom
_atom_sites_solution_primary     direct
_atom_sites_solution_secondary     difmap
_refine_ls_shift/su_max     0.001
_refine_ls_shift/su_mean     0.000
_refine_diff_density_max     0.489
_refine_diff_density_min     -0.235
_refine_ls_extinction_method     none
_refine_ls_extinction_coef     .
loop_
    _atom_type_symbol
    _atom_type_description
    _atom_type_scat_dispersion_real
    _atom_type_scat_dispersion_imag
    _atom_type_scat_source
    'C' 'C' 0.0033 0.0016
                         'International Tables Vol C Tables 4.2.6.8 and 6.1.1.4'
    'H' 'H' 0.0000 0.0000
                         'International Tables Vol C Tables 4.2.6.8 and 6.1.1.4'
    'N' 'N' 0.0061 0.0033
                         'International Tables Vol C Tables 4.2.6.8 and 6.1.1.4'
    'P' 'P' 0.1023 0.0942
                         'International Tables Vol C Tables 4.2.6.8 and 6.1.1.4'
    'S' 'S' 0.1246 0.1234
                         'International Tables Vol C Tables 4.2.6.8 and 6.1.1.4'
    'Fe' 'Fe' 0.3463 0.8444
                         'International Tables Vol C Tables 4.2.6.8 and 6.1.1.4'
_computing_data_collection
;
CrysAlis PRO (Agilent, 2012)
;
_computing_cell_refinement
;
CrysAlis PRO (Agilent, 2012)
;
_computing_data_reduction
;
CrysAlis PRO (Agilent, 2012)
;
_computing_structure_solution
;
SIR97 (Altomare <i>et al.</i>,  1999)
;
_computing_structure_refinement
;
SHELXL97 (Sheldrick, 2008)
;
_computing_molecular_graphics
;
ORTEP-3 for Windows (Farrugia, 2012), PLATON (Spek, 2009) and
Mercury (Macrae <i>et al.</i>,  2008)
;
_computing_publication_material
;
SHELXL97 (Sheldrick, 2008), PLATON (Spek, 2009) and
publCIF (Westrip, 2010)
;
loop_
    _atom_site_type_symbol
    _atom_site_label
    _atom_site_fract_x
    _atom_site_fract_y
    _atom_site_fract_z
    _atom_site_U_iso_or_equiv
    _atom_site_thermal_displace_type
    _atom_site_calc_flag
    _atom_site_refinement_flags
    _atom_site_occupancy
    _atom_site_disorder_assembly
    _atom_site_disorder_group
    Fe Fe1 0.29555(2) 0.38485(2) 0.47919(2) 0.02120(10)
                                                      Uani d . 1.000 . .
    Fe Fe2 -0.20890(2) 0.11334(2) 0.53484(2) 0.02070(10)
                                                       Uani d . 1.000 . .
    S S1 0.32956(5) 0.48319(4) 0.72808(4) 0.0337(2) Uani d . 1.000 . .
    P P1 0.29834(4) 0.34682(3) 0.72809(3) 0.01970(10)
                                                    Uani d . 1.000 . .
    S S2 -0.14262(5) 0.01458(4) 0.28344(4) 0.0312(2) Uani d . 1.000 . .
    P P2 -0.17691(4) 0.15172(3) 0.28346(3) 0.01990(10)
                                                     Uani d . 1.000 . .
    N N1 0.31107(13) 0.47934(12) 0.17859(12) 0.0263(5) Uani d . 1.000 . .
    N N2 0.37378(14) 0.50966(13) 0.09033(12) 0.0300(5) Uani d . 1.000 . .
    C C11 0.34891(15) 0.31978(13) 0.61637(13) 0.0207(5) Uani d . 1.000 . .
    C C12 0.43773(15) 0.37360(14) 0.55323(14) 0.0250(6) Uani d . 1.000 . .
    C C13 0.45558(17) 0.33332(15) 0.47176(15) 0.0306(6) Uani d . 1.000 . .
    C C14 0.37924(18) 0.25475(15) 0.48349(14) 0.0302(6) Uani d . 1.000 . .
    C C15 0.31316(17) 0.24542(13) 0.57263(13) 0.0247(6) Uani d . 1.000 . .
    C C16 0.26428(16) 0.48251(14) 0.34328(13) 0.0243(6) Uani d . 1.000 . .
    C C17 0.18363(17) 0.40472(16) 0.37151(15) 0.0311(7) Uani d . 1.000 . .
    C C18 0.12905(17) 0.40871(17) 0.46303(15) 0.0341(7) Uani d . 1.000 . .
    C C19 0.17646(17) 0.48726(16) 0.49212(15) 0.0316(6) Uani d . 1.000 . .
    C C20 0.26004(17) 0.53223(14) 0.41921(14) 0.0273(6) Uani d . 1.000 . .
    C C111 0.36505(15) 0.25668(13) 0.82715(13) 0.0221(5) Uani d . 1.000 . .
    C C112 0.32953(17) 0.24922(15) 0.92498(14) 0.0286(6) Uani d . 1.000 . .
    C C113 0.38548(19) 0.18785(16) 1.00229(15) 0.0351(7) Uani d . 1.000 . .
    C C114 0.47719(19) 0.13462(17) 0.98267(16) 0.0388(7) Uani d . 1.000 . .
    C C115 0.5117(2) 0.14036(18) 0.88618(17) 0.0414(8) Uani d . 1.000 . .
    C C116 0.45546(18) 0.20130(16) 0.80824(15) 0.0331(7) Uani d . 1.000 . .
    C C121 0.15268(15) 0.31491(14) 0.74696(13) 0.0218(6) Uani d . 1.000 . .
    C C122 0.12050(17) 0.21554(15) 0.76907(14) 0.0261(6) Uani d . 1.000 . .
    C C123 0.00931(18) 0.19092(17) 0.78017(15) 0.0340(7) Uani d . 1.000 . .
    C C124 -0.07030(18) 0.26496(19) 0.76967(15) 0.0396(8) Uani d . 1.000 . .
    C C125 -0.03898(19) 0.36327(19) 0.74910(15) 0.0393(7) Uani d . 1.000 . .
    C C126 0.07256(17) 0.38880(16) 0.73858(14) 0.0297(6) Uani d . 1.000 . .
    C C161 0.33223(16) 0.51348(14) 0.25108(14) 0.0252(6) Uani d . 1.000 . .
    C C162 0.4271(2) 0.60605(18) 0.06628(17) 0.0452(8) Uani d . 1.000 . .
    C C163 0.3132(2) 0.49281(19) 0.00988(16) 0.0417(8) Uani d . 1.000 . .
    N N3 -0.21735(13) 0.02865(12) 0.83405(12) 0.0283(5) Uani d . 1.000 . .
    N N4 -0.15754(14) 0.00672(14) 0.91759(12) 0.0331(6) Uani d . 1.000 . .
    C C21 -0.14436(15) 0.17776(13) 0.39595(13) 0.0205(5) Uani d . 1.000 . .
    C C22 -0.18894(16) 0.25245(13) 0.43929(13) 0.0238(6) Uani d . 1.000 . .
    C C23 -0.13150(17) 0.24494(14) 0.52684(14) 0.0281(6) Uani d . 1.000 . .
    C C24 -0.05230(16) 0.16746(15) 0.53756(14) 0.0283(6) Uani d . 1.000 . .
    C C25 -0.05905(15) 0.12595(14) 0.45703(14) 0.0237(6) Uani d . 1.000 . .
    C C26 -0.25004(16) 0.01668(14) 0.67335(14) 0.0251(6) Uani d . 1.000 . .
    C C27 -0.33138(16) 0.09358(16) 0.64521(15) 0.0302(6) Uani d . 1.000 . .
    C C28 -0.37565(17) 0.08723(17) 0.55543(16) 0.0349(7) Uani d . 1.000 . .
    C C29 -0.32141(17) 0.00876(16) 0.52678(15) 0.0321(7) Uani d . 1.000 . .
    C C30 -0.24360(17) -0.03440(14) 0.59817(14) 0.0275(6) Uani d . 1.000 . .
    C C211 -0.09704(16) 0.24208(14) 0.18730(14) 0.0235(5) Uani d . 1.000 . .
    C C212 -0.1180(2) 0.25478(16) 0.08900(15) 0.0368(7) Uani d . 1.000 . .
    C C213 -0.0538(2) 0.31903(18) 0.01409(16) 0.0446(8) Uani d . 1.000 . .
    C C214 0.0313(2) 0.37062(17) 0.03698(17) 0.0428(8) Uani d . 1.000 . .
    C C215 0.0525(2) 0.3595(2) 0.13394(19) 0.0579(10) Uani d . 1.000 . .
    C C216 -0.0117(2) 0.29510(19) 0.20944(16) 0.0446(8) Uani d . 1.000 . .
    C C221 -0.32018(15) 0.18623(14) 0.26159(13) 0.0220(6) Uani d . 1.000 . .
    C C222 -0.39991(17) 0.11370(15) 0.26912(14) 0.0299(6) Uani d . 1.000 . .
    C C223 -0.50987(18) 0.14120(17) 0.25456(16) 0.0371(7) Uani d . 1.000 . .
    C C224 -0.54057(17) 0.23994(18) 0.23257(15) 0.0352(7) Uani d . 1.000 . .
    C C225 -0.46146(17) 0.31273(16) 0.22343(15) 0.0307(6) Uani d . 1.000 . .
    C C226 -0.35161(16) 0.28597(14) 0.23745(14) 0.0255(6) Uani d . 1.000 . .
    C C261 -0.18802(16) -0.00903(15) 0.76283(14) 0.0268(6) Uani d . 1.000 . .
    C C262 -0.21902(19) 0.02841(19) 1.00094(16) 0.0400(8) Uani d . 1.000 . .
    C C263 -0.08752(18) -0.08097(18) 0.93953(16) 0.0385(7) Uani d . 1.000 . .
    H H12 0.47774 0.42703 0.56406 0.0300 Uiso c RU 1.000 . .
    H H13 0.50955 0.35526 0.41838 0.0370 Uiso c RU 1.000 . .
    H H14 0.37323 0.21502 0.43927 0.0360 Uiso c RU 1.000 . .
    H H15 0.25559 0.19836 0.59861 0.0300 Uiso c RU 1.000 . .
    H H16A 0.37178 0.65686 0.07142 0.0680 Uiso c RU 1.000 . .
    H H16B 0.46040 0.62226 -0.00158 0.0680 Uiso c RU 1.000 . .
    H H16C 0.48500 0.60423 0.11272 0.0680 Uiso c RU 1.000 . .
    H H16D 0.28397 0.42481 0.02980 0.0630 Uiso c RU 1.000 . .
    H H16E 0.36336 0.50193 -0.04938 0.0630 Uiso c RU 1.000 . .
    H H16F 0.25161 0.54038 -0.00487 0.0630 Uiso c RU 1.000 . .
    H H17 0.16898 0.35852 0.33562 0.0370 Uiso c RU 1.000 . .
    H H18 0.07097 0.36610 0.49839 0.0410 Uiso c RU 1.000 . .
    H H19 0.15576 0.50642 0.55040 0.0380 Uiso c RU 1.000 . .
    H H20 0.30560 0.58636 0.42060 0.0330 Uiso c RU 1.000 . .
    H H112 0.26683 0.28630 0.93867 0.0340 Uiso c RU 1.000 . .
    H H113 0.36068 0.18236 1.06899 0.0420 Uiso c RU 1.000 . .
    H H114 0.51660 0.09392 1.03586 0.0470 Uiso c RU 1.000 . .
    H H115 0.57404 0.10265 0.87288 0.0500 Uiso c RU 1.000 . .
    H H116 0.47921 0.20491 0.74170 0.0400 Uiso c RU 1.000 . .
    H H122 0.17523 0.16466 0.77651 0.0310 Uiso c RU 1.000 . .
    H H123 -0.01243 0.12321 0.79500 0.0410 Uiso c RU 1.000 . .
    H H124 -0.14680 0.24810 0.77665 0.0480 Uiso c RU 1.000 . .
    H H125 -0.09408 0.41381 0.74209 0.0470 Uiso c RU 1.000 . .
    H H126 0.09388 0.45643 0.72573 0.0360 Uiso c RU 1.000 . .
    H H161 0.39181 0.55865 0.24462 0.0300 Uiso c RU 1.000 . .
    H H22 -0.24626 0.29855 0.41429 0.0290 Uiso c RU 1.000 . .
    H H23 -0.14433 0.28527 0.57063 0.0340 Uiso c RU 1.000 . .
    H H24 -0.00301 0.14676 0.58977 0.0340 Uiso c RU 1.000 . .
    H H25 -0.01471 0.07301 0.44559 0.0280 Uiso c RU 1.000 . .
    H H26A -0.27379 -0.02412 1.02954 0.0600 Uiso c RU 1.000 . .
    H H26B -0.25719 0.09255 0.97818 0.0600 Uiso c RU 1.000 . .
    H H26C -0.16762 0.03145 1.05139 0.0600 Uiso c RU 1.000 . .
    H H26D -0.02544 -0.07165 0.88965 0.0580 Uiso c RU 1.000 . .
    H H26E -0.13099 -0.13902 0.93838 0.0580 Uiso c RU 1.000 . .
    H H26F -0.05870 -0.09163 1.00542 0.0580 Uiso c RU 1.000 . .
    H H27 -0.35229 0.14069 0.68024 0.0360 Uiso c RU 1.000 . .
    H H28 -0.43204 0.12877 0.52085 0.0420 Uiso c RU 1.000 . .
    H H29 -0.33475 -0.01163 0.46950 0.0390 Uiso c RU 1.000 . .
    H H30 -0.19517 -0.08829 0.59645 0.0330 Uiso c RU 1.000 . .
    H H212 -0.17686 0.21920 0.07269 0.0440 Uiso c RU 1.000 . .
    H H213 -0.06871 0.32737 -0.05333 0.0530 Uiso c RU 1.000 . .
    H H214 0.07564 0.41420 -0.01460 0.0510 Uiso c RU 1.000 . .
    H H215 0.11106 0.39571 0.14970 0.0690 Uiso c RU 1.000 . .
    H H216 0.00321 0.28755 0.27674 0.0540 Uiso c RU 1.000 . .
    H H222 -0.37905 0.04551 0.28420 0.0360 Uiso c RU 1.000 . .
    H H223 -0.56439 0.09166 0.25978 0.0450 Uiso c RU 1.000 . .
    H H224 -0.61629 0.25815 0.22364 0.0420 Uiso c RU 1.000 . .
    H H225 -0.48266 0.38087 0.20757 0.0370 Uiso c RU 1.000 . .
    H H226 -0.29718 0.33595 0.23057 0.0310 Uiso c RU 1.000 . .
    H H261 -0.12645 -0.05323 0.76856 0.0320 Uiso c RU 1.000 . .
loop_
    _atom_site_aniso_label
    _atom_site_aniso_U_11
    _atom_site_aniso_U_22
    _atom_site_aniso_U_33
    _atom_site_aniso_U_12
    _atom_site_aniso_U_13
    _atom_site_aniso_U_23
    Fe1 0.02220(10)
                  0.02160(10)
                            0.01750(10)
                                      0.00120(10)
                                                -0.00120(10)
                                                           -0.00200(10)
    Fe2 0.02070(10)
                  0.02150(10)
                            0.01810(10)
                                      -0.00040(10)
                                                 -0.00130(10)
                                                            -0.00270(10)
    S1 0.0460(3) 0.0199(2) 0.0377(3) -0.0039(2) -0.0072(2) -0.0109(2)
    P1 0.0236(2) 0.0167(2) 0.0189(2) 0.0000(2) -0.0029(2) -0.0049(2)
    S2 0.0404(3) 0.0200(2) 0.0341(3) 0.0031(2) 0.0015(2) -0.0101(2)
    P2 0.0235(2) 0.0172(2) 0.0188(2) -0.0007(2) -0.0009(2) -0.0046(2)
    N1 0.0249(9) 0.0292(9) 0.0222(8) 0.0013(7) -0.0013(7) -0.0032(7)
    N2 0.0290(9) 0.0394(10) 0.0202(8) -0.0016(8) 0.0003(7) -0.0063(7)
    C11 0.0237(10) 0.0187(9) 0.0174(9) 0.0026(7) -0.0028(7) -0.0014(7)
    C12 0.0197(10) 0.0273(10) 0.0241(10) 0.0016(8) -0.0038(7) -0.0006(8)
    C13 0.0266(11) 0.0351(11) 0.0241(10) 0.0099(9) 0.0031(8) 0.0001(9)
    C14 0.0420(13) 0.0255(10) 0.0229(10) 0.0096(9) -0.0016(9) -0.0074(8)
    C15 0.0331(11) 0.0182(9) 0.0210(9) 0.0017(8) -0.0024(8) -0.0027(7)
    C16 0.0225(10) 0.0276(10) 0.0196(9) 0.0036(8) -0.0054(7) -0.0006(8)
    C17 0.0255(11) 0.0373(12) 0.0266(11) -0.0040(9) -0.0070(8) -0.0012(9)
    C18 0.0204(10) 0.0435(13) 0.0301(11) 0.0009(9) -0.0025(8) 0.0033(9)
    C19 0.0304(11) 0.0367(12) 0.0228(10) 0.0134(9) -0.0005(8) -0.0016(9)
    C20 0.0295(11) 0.0245(10) 0.0250(10) 0.0063(8) -0.0039(8) -0.0024(8)
    C111 0.0248(10) 0.0205(9) 0.0208(9) -0.0009(7) -0.0055(7) -0.0047(7)
    C112 0.0303(11) 0.0298(11) 0.0259(10) 0.0006(8) -0.0041(8) -0.0079(8)
    C113 0.0435(13) 0.0400(12) 0.0205(10) -0.0037(10) -0.0054(9) -0.0056(9)
    C114 0.0420(13) 0.0389(13) 0.0311(12) 0.0041(10) -0.0145(10) -0.0002(10)
    C115 0.0378(13) 0.0451(14) 0.0378(13) 0.0152(10) -0.0077(10) -0.0056(10)
    C116 0.0350(12) 0.0381(12) 0.0238(10) 0.0095(9) -0.0038(9) -0.0051(9)
    C121 0.0237(10) 0.0264(10) 0.0150(9) 0.0011(8) -0.0011(7) -0.0055(7)
    C122 0.0281(10) 0.0285(10) 0.0233(10) -0.0015(8) 0.0008(8) -0.0104(8)
    C123 0.0316(12) 0.0438(13) 0.0301(11) -0.0115(10) 0.0025(9) -0.0163(10)
    C124 0.0260(11) 0.0677(17) 0.0249(11) -0.0062(11) -0.0014(9) -0.0123(11)
    C125 0.0310(12) 0.0574(15) 0.0242(11) 0.0174(11) -0.0038(9) -0.0034(10)
    C126 0.0320(11) 0.0315(11) 0.0212(10) 0.0074(9) 0.0000(8) -0.0010(8)
    C161 0.0213(10) 0.0270(10) 0.0240(10) 0.0013(8) -0.0027(8) -0.0015(8)
    C162 0.0500(15) 0.0543(15) 0.0275(12) -0.0224(12) 0.0059(10) -0.0054(11)
    C163 0.0456(14) 0.0535(15) 0.0280(12) -0.0057(11) -0.0015(10) -0.0144(11)
    N3 0.0243(9) 0.0334(9) 0.0240(9) -0.0045(7) -0.0017(7) -0.0027(7)
    N4 0.0296(10) 0.0448(11) 0.0220(9) -0.0011(8) -0.0040(7) -0.0042(8)
    C21 0.0221(9) 0.0174(9) 0.0200(9) -0.0017(7) -0.0014(7) -0.0019(7)
    C22 0.0310(11) 0.0183(9) 0.0217(9) 0.0012(8) -0.0044(8) -0.0043(7)
    C23 0.0384(12) 0.0245(10) 0.0225(10) -0.0055(9) -0.0040(8) -0.0078(8)
    C24 0.0252(10) 0.0321(11) 0.0242(10) -0.0071(8) -0.0055(8) -0.0009(8)
    C25 0.0189(9) 0.0242(10) 0.0242(10) 0.0000(7) -0.0006(7) -0.0008(8)
    C26 0.0205(10) 0.0294(10) 0.0218(9) -0.0043(8) 0.0022(7) -0.0015(8)
    C27 0.0230(10) 0.0364(12) 0.0270(11) 0.0029(8) 0.0057(8) -0.0036(9)
    C28 0.0203(10) 0.0443(13) 0.0330(12) -0.0018(9) -0.0031(8) 0.0013(10)
    C29 0.0297(11) 0.0362(12) 0.0282(11) -0.0144(9) -0.0022(8) -0.0043(9)
    C30 0.0287(11) 0.0245(10) 0.0256(10) -0.0065(8) 0.0021(8) -0.0011(8)
    C211 0.0270(10) 0.0210(9) 0.0213(9) 0.0000(8) 0.0009(8) -0.0043(7)
    C212 0.0491(14) 0.0369(12) 0.0255(11) -0.0110(10) -0.0011(10) -0.0101(9)
    C213 0.0643(17) 0.0475(14) 0.0188(11) -0.0084(12) 0.0027(10) -0.0048(10)
    C214 0.0503(15) 0.0398(13) 0.0313(12) -0.0119(11) 0.0106(10) -0.0006(10)
    C215 0.0593(17) 0.0739(19) 0.0371(14) -0.0416(15) 0.0031(12) -0.0082(13)
    C216 0.0468(14) 0.0601(16) 0.0230(11) -0.0266(12) -0.0019(10) -0.0034(10)
    C221 0.0240(10) 0.0251(10) 0.0172(9) -0.0014(8) -0.0025(7) -0.0059(7)
    C222 0.0348(12) 0.0270(10) 0.0254(10) -0.0073(9) -0.0048(8) -0.0023(8)
    C223 0.0296(12) 0.0474(14) 0.0316(12) -0.0151(10) -0.0028(9) -0.0054(10)
    C224 0.0217(11) 0.0582(15) 0.0257(11) 0.0010(10) -0.0034(8) -0.0116(10)
    C225 0.0321(11) 0.0356(12) 0.0265(10) 0.0074(9) -0.0055(8) -0.0119(9)
    C226 0.0264(10) 0.0261(10) 0.0259(10) -0.0007(8) -0.0041(8) -0.0098(8)
    C261 0.0214(10) 0.0297(11) 0.0253(10) -0.0019(8) 0.0016(8) -0.0016(8)
    C262 0.0387(13) 0.0551(15) 0.0303(12) -0.0046(11) -0.0043(10) -0.0177(11)
    C263 0.0311(12) 0.0526(14) 0.0268(11) 0.0023(10) -0.0061(9) -0.0021(10)
_geom_special_details
;
 Bond distances, angles etc. have been calculated using the
 rounded fractional coordinates. All su's are estimated
 from the variances of the (full) variance-covariance matrix.
 The cell esds are taken into account in the estimation of
 distances, angles and torsion angles
;
loop_
    _geom_bond_atom_site_label_1
    _geom_bond_atom_site_label_2
    _geom_bond_site_symmetry_1
    _geom_bond_site_symmetry_2
    _geom_bond_distance
    _geom_bond_publ_flag
    Fe1 C11 . . 2.0256(18) ?
    Fe1 C12 . . 2.0402(19) ?
    Fe1 C13 . . 2.056(2) ?
    Fe1 C14 . . 2.053(2) ?
    Fe1 C15 . . 2.0386(19) ?
    Fe1 C16 . . 2.0643(18) ?
    Fe1 C17 . . 2.046(2) ?
    Fe1 C18 . . 2.046(2) ?
    Fe1 C19 . . 2.047(2) ?
    Fe1 C20 . . 2.045(2) ?
    Fe2 C28 . . 2.041(2) ?
    Fe2 C29 . . 2.046(2) ?
    Fe2 C30 . . 2.049(2) ?
    Fe2 C21 . . 2.0229(18) ?
    Fe2 C22 . . 2.0406(19) ?
    Fe2 C23 . . 2.053(2) ?
    Fe2 C24 . . 2.056(2) ?
    Fe2 C25 . . 2.0416(19) ?
    Fe2 C26 . . 2.0740(19) ?
    Fe2 C27 . . 2.043(2) ?
    S1 P1 . . 1.9525(7) y
    P1 C111 . . 1.8128(19) ?
    P1 C11 . . 1.7876(18) ?
    P1 C121 . . 1.8080(19) ?
    S2 P2 . . 1.9556(7) y
    P2 C221 . . 1.8068(19) ?
    P2 C211 . . 1.814(2) ?
    P2 C21 . . 1.7869(18) ?
    N1 N2 . . 1.378(2) y
    N1 C161 . . 1.282(3) y
    N2 C163 . . 1.458(3) ?
    N2 C162 . . 1.449(3) ?
    C11 C15 . . 1.434(3) no
    C11 C12 . . 1.431(3) no
    C12 C13 . . 1.416(3) no
    C13 C14 . . 1.416(3) no
    C14 C15 . . 1.421(3) no
    C16 C161 . . 1.454(3) no
    C16 C17 . . 1.429(3) no
    C16 C20 . . 1.427(3) no
    C17 C18 . . 1.426(3) no
    C18 C19 . . 1.417(3) no
    C19 C20 . . 1.416(3) no
    C111 C112 . . 1.392(3) no
    C111 C116 . . 1.382(3) no
    C112 C113 . . 1.384(3) no
    C113 C114 . . 1.380(3) no
    C114 C115 . . 1.376(3) no
    C115 C116 . . 1.389(3) no
    C121 C126 . . 1.387(3) no
    C121 C122 . . 1.395(3) no
    C122 C123 . . 1.381(3) no
    C123 C124 . . 1.382(3) no
    C124 C125 . . 1.380(4) no
    C125 C126 . . 1.388(3) no
    N3 N4 . . 1.373(2) y
    N3 C261 . . 1.286(3) y
    N4 C263 . . 1.447(3) ?
    N4 C262 . . 1.451(3) ?
    C12 H12 . . 0.9500 no
    C13 H13 . . 0.9500 no
    C14 H14 . . 0.9500 no
    C15 H15 . . 0.9500 no
    C17 H17 . . 0.9500 no
    C18 H18 . . 0.9500 no
    C19 H19 . . 0.9500 no
    C20 H20 . . 0.9500 no
    C112 H112 . . 0.9500 no
    C113 H113 . . 0.9500 no
    C114 H114 . . 0.9500 no
    C115 H115 . . 0.9500 no
    C116 H116 . . 0.9500 no
    C122 H122 . . 0.9500 no
    C123 H123 . . 0.9500 no
    C124 H124 . . 0.9500 no
    C125 H125 . . 0.9500 no
    C126 H126 . . 0.9500 no
    C161 H161 . . 0.9500 no
    C162 H16C . . 0.9800 no
    C162 H16A . . 0.9800 no
    C162 H16B . . 0.9800 no
    C163 H16D . . 0.9800 no
    C163 H16E . . 0.9800 no
    C163 H16F . . 0.9800 no
    C21 C22 . . 1.432(3) no
    C21 C25 . . 1.432(3) no
    C22 C23 . . 1.426(3) no
    C23 C24 . . 1.413(3) no
    C24 C25 . . 1.418(3) no
    C26 C27 . . 1.430(3) no
    C26 C30 . . 1.431(3) no
    C26 C261 . . 1.456(3) no
    C27 C28 . . 1.426(3) no
    C28 C29 . . 1.409(3) no
    C29 C30 . . 1.416(3) no
    C211 C212 . . 1.381(3) no
    C211 C216 . . 1.381(3) no
    C212 C213 . . 1.385(3) no
    C213 C214 . . 1.371(3) no
    C214 C215 . . 1.367(3) no
    C215 C216 . . 1.390(3) no
    C221 C222 . . 1.390(3) no
    C221 C226 . . 1.391(3) no
    C222 C223 . . 1.385(3) no
    C223 C224 . . 1.377(4) no
    C224 C225 . . 1.384(3) no
    C225 C226 . . 1.381(3) no
    C22 H22 . . 0.9500 no
    C23 H23 . . 0.9500 no
    C24 H24 . . 0.9500 no
    C25 H25 . . 0.9500 no
    C27 H27 . . 0.9500 no
    C28 H28 . . 0.9500 no
    C29 H29 . . 0.9500 no
    C30 H30 . . 0.9500 no
    C212 H212 . . 0.9500 no
    C213 H213 . . 0.9500 no
    C214 H214 . . 0.9500 no
    C215 H215 . . 0.9500 no
    C216 H216 . . 0.9500 no
    C222 H222 . . 0.9500 no
    C223 H223 . . 0.9500 no
    C224 H224 . . 0.9500 no
    C225 H225 . . 0.9500 no
    C226 H226 . . 0.9500 no
    C261 H261 . . 0.9500 no
    C262 H26A . . 0.9800 no
    C262 H26B . . 0.9800 no
    C262 H26C . . 0.9800 no
    C263 H26D . . 0.9800 no
    C263 H26E . . 0.9800 no
    C263 H26F . . 0.9800 no
loop_
    _geom_angle_atom_site_label_1
    _geom_angle_atom_site_label_2
    _geom_angle_atom_site_label_3
    _geom_angle_site_symmetry_1
    _geom_angle_site_symmetry_2
    _geom_angle_site_symmetry_3
    _geom_angle
    _geom_angle_publ_flag
    C11 Fe1 C12 . . . 41.21(7) ?
    C11 Fe1 C13 . . . 68.76(8) ?
    C11 Fe1 C14 . . . 68.85(8) ?
    C11 Fe1 C15 . . . 41.32(7) ?
    C11 Fe1 C16 . . . 164.93(8) ?
    C11 Fe1 C17 . . . 152.95(8) ?
    C11 Fe1 C18 . . . 118.79(8) ?
    C11 Fe1 C19 . . . 107.75(8) ?
    C11 Fe1 C20 . . . 127.05(8) ?
    C12 Fe1 C13 . . . 40.46(8) ?
    C12 Fe1 C14 . . . 68.25(8) ?
    C12 Fe1 C15 . . . 68.98(8) ?
    C12 Fe1 C16 . . . 127.08(8) ?
    C12 Fe1 C17 . . . 164.06(8) ?
    C12 Fe1 C18 . . . 154.23(8) ?
    C12 Fe1 C19 . . . 120.34(8) ?
    C12 Fe1 C20 . . . 108.73(8) ?
    C13 Fe1 C14 . . . 40.32(9) ?
    C13 Fe1 C15 . . . 68.38(8) ?
    C13 Fe1 C16 . . . 108.23(8) ?
    C13 Fe1 C17 . . . 126.27(8) ?
    C13 Fe1 C18 . . . 163.59(9) ?
    C13 Fe1 C19 . . . 154.71(9) ?
    C13 Fe1 C20 . . . 120.41(8) ?
    C14 Fe1 C15 . . . 40.64(8) ?
    C14 Fe1 C16 . . . 119.09(8) ?
    C14 Fe1 C17 . . . 106.96(9) ?
    C14 Fe1 C18 . . . 126.07(9) ?
    C14 Fe1 C19 . . . 163.82(9) ?
    C14 Fe1 C20 . . . 153.92(8) ?
    C15 Fe1 C16 . . . 152.71(8) ?
    C15 Fe1 C17 . . . 118.01(9) ?
    C15 Fe1 C18 . . . 106.88(9) ?
    C15 Fe1 C19 . . . 126.52(8) ?
    C15 Fe1 C20 . . . 164.66(8) ?
    C16 Fe1 C17 . . . 40.69(8) ?
    C16 Fe1 C18 . . . 68.33(8) ?
    C16 Fe1 C19 . . . 68.27(8) ?
    C16 Fe1 C20 . . . 40.65(8) ?
    C17 Fe1 C18 . . . 40.77(8) ?
    C17 Fe1 C19 . . . 68.45(9) ?
    C17 Fe1 C20 . . . 68.46(9) ?
    C18 Fe1 C19 . . . 40.52(9) ?
    C18 Fe1 C20 . . . 68.20(9) ?
    C19 Fe1 C20 . . . 40.49(8) ?
    C21 Fe2 C28 . . . 118.70(8) ?
    C21 Fe2 C29 . . . 107.94(8) ?
    C21 Fe2 C30 . . . 127.42(8) ?
    C22 Fe2 C23 . . . 40.77(7) ?
    C22 Fe2 C24 . . . 68.49(8) ?
    C22 Fe2 C25 . . . 68.98(8) ?
    C22 Fe2 C26 . . . 152.45(8) ?
    C22 Fe2 C27 . . . 117.80(8) ?
    C22 Fe2 C28 . . . 106.78(9) ?
    C22 Fe2 C29 . . . 126.53(8) ?
    C22 Fe2 C30 . . . 164.80(8) ?
    C23 Fe2 C24 . . . 40.23(8) ?
    C23 Fe2 C25 . . . 68.14(8) ?
    C23 Fe2 C26 . . . 118.85(8) ?
    C23 Fe2 C27 . . . 106.84(9) ?
    C23 Fe2 C28 . . . 126.17(9) ?
    C23 Fe2 C29 . . . 163.87(8) ?
    C23 Fe2 C30 . . . 153.77(8) ?
    C24 Fe2 C25 . . . 40.47(8) ?
    C24 Fe2 C26 . . . 108.15(8) ?
    C24 Fe2 C27 . . . 126.15(8) ?
    C24 Fe2 C28 . . . 163.60(9) ?
    C24 Fe2 C29 . . . 154.85(9) ?
    C24 Fe2 C30 . . . 120.52(8) ?
    C25 Fe2 C26 . . . 127.26(8) ?
    C25 Fe2 C27 . . . 164.09(8) ?
    C25 Fe2 C28 . . . 154.19(8) ?
    C25 Fe2 C29 . . . 120.58(8) ?
    C25 Fe2 C30 . . . 109.10(8) ?
    C26 Fe2 C27 . . . 40.63(8) ?
    C26 Fe2 C28 . . . 68.34(8) ?
    C26 Fe2 C29 . . . 68.26(8) ?
    C26 Fe2 C30 . . . 40.61(8) ?
    C27 Fe2 C28 . . . 40.86(8) ?
    C27 Fe2 C29 . . . 68.37(9) ?
    C27 Fe2 C30 . . . 68.30(9) ?
    C28 Fe2 C29 . . . 40.34(9) ?
    C28 Fe2 C30 . . . 68.00(9) ?
    C29 Fe2 C30 . . . 40.44(8) ?
    C21 Fe2 C25 . . . 41.24(7) ?
    C21 Fe2 C26 . . . 165.24(8) ?
    C21 Fe2 C27 . . . 152.78(8) ?
    C21 Fe2 C24 . . . 68.84(7) ?
    C21 Fe2 C22 . . . 41.27(7) ?
    C21 Fe2 C23 . . . 68.84(8) ?
    S1 P1 C11 . . . 112.75(7) y
    C111 P1 C121 . . . 104.98(8) ?
    S1 P1 C111 . . . 111.65(7) ?
    S1 P1 C121 . . . 113.99(7) ?
    C11 P1 C111 . . . 105.33(9) ?
    C11 P1 C121 . . . 107.48(9) ?
    S2 P2 C221 . . . 113.62(7) ?
    C21 P2 C211 . . . 104.31(9) ?
    S2 P2 C211 . . . 112.51(7) ?
    S2 P2 C21 . . . 112.97(7) y
    C21 P2 C221 . . . 107.76(9) ?
    C211 P2 C221 . . . 104.95(9) ?
    N2 N1 C161 . . . 119.83(17) y
    N1 N2 C163 . . . 110.15(16) ?
    N1 N2 C162 . . . 117.80(17) ?
    C162 N2 C163 . . . 114.11(17) ?
    P1 C11 C12 . . . 123.06(14) ?
    P1 C11 C15 . . . 129.50(14) ?
    Fe1 C11 C15 . . . 69.83(10) ?
    Fe1 C11 P1 . . . 125.49(10) ?
    Fe1 C11 C12 . . . 69.94(10) ?
    C12 C11 C15 . . . 107.44(16) no
    Fe1 C12 C11 . . . 68.85(10) ?
    Fe1 C12 C13 . . . 70.35(11) ?
    C11 C12 C13 . . . 108.08(17) no
    C12 C13 C14 . . . 108.33(17) no
    Fe1 C13 C12 . . . 69.19(11) ?
    Fe1 C13 C14 . . . 69.73(12) ?
    Fe1 C14 C13 . . . 69.95(12) ?
    Fe1 C14 C15 . . . 69.16(12) ?
    C13 C14 C15 . . . 108.40(18) no
    C11 C15 C14 . . . 107.75(17) no
    Fe1 C15 C14 . . . 70.21(11) ?
    Fe1 C15 C11 . . . 68.86(10) ?
    Fe1 C16 C20 . . . 68.94(11) ?
    Fe1 C16 C17 . . . 68.97(11) ?
    C17 C16 C161 . . . 127.72(18) no
    Fe1 C16 C161 . . . 131.42(14) ?
    C17 C16 C20 . . . 107.34(17) no
    C20 C16 C161 . . . 124.73(18) no
    Fe1 C17 C18 . . . 69.61(12) ?
    C16 C17 C18 . . . 107.92(19) no
    Fe1 C17 C16 . . . 70.34(11) ?
    C17 C18 C19 . . . 108.15(19) no
    Fe1 C18 C17 . . . 69.62(12) ?
    Fe1 C18 C19 . . . 69.76(12) ?
    C18 C19 C20 . . . 108.10(18) no
    Fe1 C19 C20 . . . 69.68(12) ?
    Fe1 C19 C18 . . . 69.72(13) ?
    Fe1 C20 C16 . . . 70.42(11) ?
    Fe1 C20 C19 . . . 69.83(12) ?
    C16 C20 C19 . . . 108.47(18) no
    C112 C111 C116 . . . 119.39(18) no
    P1 C111 C112 . . . 118.75(15) ?
    P1 C111 C116 . . . 121.66(14) ?
    C111 C112 C113 . . . 120.07(19) no
    C112 C113 C114 . . . 120.12(19) no
    C113 C114 C115 . . . 120.1(2) no
    C114 C115 C116 . . . 120.0(2) no
    C111 C116 C115 . . . 120.24(19) no
    C122 C121 C126 . . . 119.74(18) no
    P1 C121 C122 . . . 119.88(15) ?
    P1 C121 C126 . . . 120.39(16) ?
    C121 C122 C123 . . . 120.2(2) no
    C122 C123 C124 . . . 119.9(2) no
    C123 C124 C125 . . . 120.2(2) no
    C124 C125 C126 . . . 120.4(2) no
    C121 C126 C125 . . . 119.6(2) no
    N1 C161 C16 . . . 119.44(18) ?
    N4 N3 C261 . . . 119.70(17) y
    C262 N4 C263 . . . 116.85(17) ?
    N3 N4 C263 . . . 119.14(17) ?
    N3 N4 C262 . . . 112.27(16) ?
    C13 C12 H12 . . . 126.00 no
    Fe1 C12 H12 . . . 126.00 no
    C11 C12 H12 . . . 126.00 no
    Fe1 C13 H13 . . . 127.00 no
    C12 C13 H13 . . . 126.00 no
    C14 C13 H13 . . . 126.00 no
    Fe1 C14 H14 . . . 127.00 no
    C13 C14 H14 . . . 126.00 no
    C15 C14 H14 . . . 126.00 no
    Fe1 C15 H15 . . . 126.00 no
    C11 C15 H15 . . . 126.00 no
    C14 C15 H15 . . . 126.00 no
    Fe1 C17 H17 . . . 126.00 no
    C16 C17 H17 . . . 126.00 no
    C18 C17 H17 . . . 126.00 no
    C19 C18 H18 . . . 126.00 no
    Fe1 C18 H18 . . . 126.00 no
    C17 C18 H18 . . . 126.00 no
    C18 C19 H19 . . . 126.00 no
    C20 C19 H19 . . . 126.00 no
    Fe1 C19 H19 . . . 126.00 no
    Fe1 C20 H20 . . . 126.00 no
    C16 C20 H20 . . . 126.00 no
    C19 C20 H20 . . . 126.00 no
    C111 C112 H112 . . . 120.00 no
    C113 C112 H112 . . . 120.00 no
    C112 C113 H113 . . . 120.00 no
    C114 C113 H113 . . . 120.00 no
    C113 C114 H114 . . . 120.00 no
    C115 C114 H114 . . . 120.00 no
    C116 C115 H115 . . . 120.00 no
    C114 C115 H115 . . . 120.00 no
    C115 C116 H116 . . . 120.00 no
    C111 C116 H116 . . . 120.00 no
    C121 C122 H122 . . . 120.00 no
    C123 C122 H122 . . . 120.00 no
    C122 C123 H123 . . . 120.00 no
    C124 C123 H123 . . . 120.00 no
    C123 C124 H124 . . . 120.00 no
    C125 C124 H124 . . . 120.00 no
    C124 C125 H125 . . . 120.00 no
    C126 C125 H125 . . . 120.00 no
    C125 C126 H126 . . . 120.00 no
    C121 C126 H126 . . . 120.00 no
    N1 C161 H161 . . . 120.00 no
    C16 C161 H161 . . . 120.00 no
    H16A C162 H16C . . . 109.00 no
    N2 C162 H16A . . . 109.00 no
    N2 C162 H16B . . . 109.00 no
    H16B C162 H16C . . . 110.00 no
    H16A C162 H16B . . . 109.00 no
    N2 C162 H16C . . . 109.00 no
    N2 C163 H16E . . . 109.00 no
    N2 C163 H16F . . . 109.00 no
    H16D C163 H16F . . . 109.00 no
    H16E C163 H16F . . . 109.00 no
    H16D C163 H16E . . . 109.00 no
    N2 C163 H16D . . . 109.00 no
    Fe2 C21 P2 . . . 127.79(10) ?
    Fe2 C21 C22 . . . 70.03(10) ?
    Fe2 C21 C25 . . . 70.08(10) ?
    P2 C21 C22 . . . 129.53(14) ?
    P2 C21 C25 . . . 122.73(14) ?
    C22 C21 C25 . . . 107.66(16) no
    Fe2 C22 C21 . . . 68.70(10) ?
    Fe2 C22 C23 . . . 70.09(11) ?
    C21 C22 C23 . . . 107.45(16) no
    Fe2 C23 C22 . . . 69.14(11) ?
    Fe2 C23 C24 . . . 70.00(12) ?
    C22 C23 C24 . . . 108.58(17) no
    Fe2 C24 C23 . . . 69.77(11) ?
    Fe2 C24 C25 . . . 69.21(11) ?
    C23 C24 C25 . . . 108.26(17) no
    Fe2 C25 C21 . . . 68.68(10) ?
    Fe2 C25 C24 . . . 70.31(11) ?
    C21 C25 C24 . . . 108.05(17) no
    Fe2 C26 C27 . . . 68.51(11) ?
    Fe2 C26 C30 . . . 68.76(11) ?
    Fe2 C26 C261 . . . 129.59(14) ?
    C27 C26 C30 . . . 106.83(17) no
    C27 C26 C261 . . . 127.52(18) no
    C30 C26 C261 . . . 125.61(18) no
    Fe2 C27 C26 . . . 70.86(11) ?
    Fe2 C27 C28 . . . 69.52(12) ?
    C26 C27 C28 . . . 108.10(19) no
    Fe2 C28 C27 . . . 69.63(12) ?
    Fe2 C28 C29 . . . 70.02(12) ?
    C27 C28 C29 . . . 108.28(19) no
    Fe2 C29 C28 . . . 69.64(13) ?
    Fe2 C29 C30 . . . 69.88(12) ?
    C28 C29 C30 . . . 108.13(18) no
    Fe2 C30 C26 . . . 70.63(11) ?
    Fe2 C30 C29 . . . 69.68(12) ?
    C26 C30 C29 . . . 108.63(18) no
    P2 C211 C212 . . . 119.41(16) ?
    P2 C211 C216 . . . 121.64(15) ?
    C212 C211 C216 . . . 118.88(19) no
    C211 C212 C213 . . . 120.4(2) no
    C212 C213 C214 . . . 120.2(2) no
    C213 C214 C215 . . . 120.1(2) no
    C214 C215 C216 . . . 120.0(2) no
    C211 C216 C215 . . . 120.5(2) no
    P2 C221 C222 . . . 120.50(15) ?
    P2 C221 C226 . . . 120.05(15) ?
    C222 C221 C226 . . . 119.45(18) no
    C221 C222 C223 . . . 119.8(2) no
    C222 C223 C224 . . . 120.4(2) no
    C223 C224 C225 . . . 120.2(2) no
    C224 C225 C226 . . . 119.8(2) no
    C221 C226 C225 . . . 120.39(19) no
    N3 C261 C26 . . . 119.40(18) ?
    Fe2 C22 H22 . . . 126.00 no
    C21 C22 H22 . . . 126.00 no
    C23 C22 H22 . . . 126.00 no
    Fe2 C23 H23 . . . 127.00 no
    C22 C23 H23 . . . 126.00 no
    C24 C23 H23 . . . 126.00 no
    Fe2 C24 H24 . . . 127.00 no
    C23 C24 H24 . . . 126.00 no
    C25 C24 H24 . . . 126.00 no
    Fe2 C25 H25 . . . 127.00 no
    C21 C25 H25 . . . 126.00 no
    C24 C25 H25 . . . 126.00 no
    Fe2 C27 H27 . . . 125.00 no
    C26 C27 H27 . . . 126.00 no
    C28 C27 H27 . . . 126.00 no
    Fe2 C28 H28 . . . 126.00 no
    C27 C28 H28 . . . 126.00 no
    C29 C28 H28 . . . 126.00 no
    Fe2 C29 H29 . . . 126.00 no
    C28 C29 H29 . . . 126.00 no
    C30 C29 H29 . . . 126.00 no
    Fe2 C30 H30 . . . 126.00 no
    C26 C30 H30 . . . 126.00 no
    C29 C30 H30 . . . 126.00 no
    C211 C212 H212 . . . 120.00 no
    C213 C212 H212 . . . 120.00 no
    C212 C213 H213 . . . 120.00 no
    C214 C213 H213 . . . 120.00 no
    C213 C214 H214 . . . 120.00 no
    C215 C214 H214 . . . 120.00 no
    C214 C215 H215 . . . 120.00 no
    C216 C215 H215 . . . 120.00 no
    C211 C216 H216 . . . 120.00 no
    C215 C216 H216 . . . 120.00 no
    C221 C222 H222 . . . 120.00 no
    C223 C222 H222 . . . 120.00 no
    C222 C223 H223 . . . 120.00 no
    C224 C223 H223 . . . 120.00 no
    C223 C224 H224 . . . 120.00 no
    C225 C224 H224 . . . 120.00 no
    C224 C225 H225 . . . 120.00 no
    C226 C225 H225 . . . 120.00 no
    C221 C226 H226 . . . 120.00 no
    C225 C226 H226 . . . 120.00 no
    N3 C261 H261 . . . 120.00 no
    C26 C261 H261 . . . 120.00 no
    N4 C262 H26A . . . 109.00 no
    N4 C262 H26B . . . 109.00 no
    N4 C262 H26C . . . 109.00 no
    H26A C262 H26B . . . 109.00 no
    H26A C262 H26C . . . 109.00 no
    H26B C262 H26C . . . 109.00 no
    N4 C263 H26D . . . 109.00 no
    N4 C263 H26E . . . 109.00 no
    N4 C263 H26F . . . 109.00 no
    H26D C263 H26E . . . 109.00 no
    H26D C263 H26F . . . 109.00 no
    H26E C263 H26F . . . 109.00 no
loop_
    _geom_torsion_atom_site_label_1
    _geom_torsion_atom_site_label_2
    _geom_torsion_atom_site_label_3
    _geom_torsion_atom_site_label_4
    _geom_torsion_site_symmetry_1
    _geom_torsion_site_symmetry_2
    _geom_torsion_site_symmetry_3
    _geom_torsion_site_symmetry_4
    _geom_torsion
    _geom_torsion_publ_flag
    C12 Fe1 C11 P1 . . . . 116.93(17) no
    C12 Fe1 C11 C15 . . . . -118.30(16) no
    C13 Fe1 C11 P1 . . . . 154.25(15) no
    C13 Fe1 C11 C12 . . . . 37.32(12) no
    C13 Fe1 C11 C15 . . . . -80.98(12) no
    C14 Fe1 C11 P1 . . . . -162.37(15) no
    C14 Fe1 C11 C12 . . . . 80.71(12) no
    C14 Fe1 C11 C15 . . . . -37.59(12) no
    C15 Fe1 C11 P1 . . . . -124.77(17) no
    C15 Fe1 C11 C12 . . . . 118.30(16) no
    C17 Fe1 C11 P1 . . . . -76.4(2) no
    C17 Fe1 C11 C12 . . . . 166.70(17) no
    C17 Fe1 C11 C15 . . . . 48.4(2) no
    C18 Fe1 C11 P1 . . . . -41.86(16) no
    C18 Fe1 C11 C12 . . . . -158.78(12) no
    C18 Fe1 C11 C15 . . . . 82.92(13) no
    C19 Fe1 C11 P1 . . . . 0.85(14) no
    C19 Fe1 C11 C12 . . . . -116.08(12) no
    C19 Fe1 C11 C15 . . . . 125.62(12) no
    C20 Fe1 C11 P1 . . . . 41.48(16) no
    C20 Fe1 C11 C12 . . . . -75.44(14) no
    C20 Fe1 C11 C15 . . . . 166.25(11) no
    C11 Fe1 C12 C13 . . . . 119.44(17) no
    C13 Fe1 C12 C11 . . . . -119.44(17) no
    C14 Fe1 C12 C11 . . . . -82.30(12) no
    C14 Fe1 C12 C13 . . . . 37.14(12) no
    C15 Fe1 C12 C11 . . . . -38.52(11) no
    C15 Fe1 C12 C13 . . . . 80.92(13) no
    C16 Fe1 C12 C11 . . . . 166.93(11) no
    C16 Fe1 C12 C13 . . . . -73.63(15) no
    C18 Fe1 C12 C11 . . . . 46.9(2) no
    C18 Fe1 C12 C13 . . . . 166.30(19) no
    C19 Fe1 C12 C11 . . . . 82.40(13) no
    C19 Fe1 C12 C13 . . . . -158.16(12) no
    C20 Fe1 C12 C11 . . . . 125.35(11) no
    C20 Fe1 C12 C13 . . . . -115.21(12) no
    C11 Fe1 C13 C12 . . . . -37.99(12) no
    C11 Fe1 C13 C14 . . . . 81.94(12) no
    C12 Fe1 C13 C14 . . . . 119.93(17) no
    C14 Fe1 C13 C12 . . . . -119.93(17) no
    C15 Fe1 C13 C12 . . . . -82.54(12) no
    C15 Fe1 C13 C14 . . . . 37.40(11) no
    C16 Fe1 C13 C12 . . . . 126.31(12) no
    C16 Fe1 C13 C14 . . . . -113.76(12) no
    C17 Fe1 C13 C12 . . . . 167.85(12) no
    C17 Fe1 C13 C14 . . . . -72.22(14) no
    C19 Fe1 C13 C12 . . . . 48.7(2) no
    C19 Fe1 C13 C14 . . . . 168.67(17) no
    C20 Fe1 C13 C12 . . . . 83.44(13) no
    C20 Fe1 C13 C14 . . . . -156.63(11) no
    C11 Fe1 C14 C13 . . . . -81.69(12) no
    C11 Fe1 C14 C15 . . . . 38.21(11) no
    C12 Fe1 C14 C13 . . . . -37.26(11) no
    C12 Fe1 C14 C15 . . . . 82.64(12) no
    C13 Fe1 C14 C15 . . . . 119.90(17) no
    C15 Fe1 C14 C13 . . . . -119.90(17) no
    C16 Fe1 C14 C13 . . . . 84.13(13) no
    C16 Fe1 C14 C15 . . . . -155.97(11) no
    C17 Fe1 C14 C13 . . . . 126.62(12) no
    C17 Fe1 C14 C15 . . . . -113.48(12) no
    C18 Fe1 C14 C13 . . . . 167.38(12) no
    C18 Fe1 C14 C15 . . . . -72.72(14) no
    C20 Fe1 C14 C13 . . . . 51.1(2) no
    C20 Fe1 C14 C15 . . . . 171.00(17) no
    C11 Fe1 C15 C14 . . . . -119.11(17) no
    C12 Fe1 C15 C11 . . . . 38.42(11) no
    C12 Fe1 C15 C14 . . . . -80.69(13) no
    C13 Fe1 C15 C11 . . . . 81.99(12) no
    C13 Fe1 C15 C14 . . . . -37.12(12) no
    C14 Fe1 C15 C11 . . . . 119.11(17) no
    C16 Fe1 C15 C11 . . . . 170.02(15) no
    C16 Fe1 C15 C14 . . . . 50.9(2) no
    C17 Fe1 C15 C11 . . . . -157.35(11) no
    C17 Fe1 C15 C14 . . . . 83.54(14) no
    C18 Fe1 C15 C11 . . . . -114.66(12) no
    C18 Fe1 C15 C14 . . . . 126.24(13) no
    C19 Fe1 C15 C11 . . . . -74.46(14) no
    C19 Fe1 C15 C14 . . . . 166.43(12) no
    C12 Fe1 C16 C17 . . . . 165.86(12) no
    C12 Fe1 C16 C20 . . . . -74.79(14) no
    C12 Fe1 C16 C161 . . . . 43.5(2) no
    C13 Fe1 C16 C17 . . . . 124.90(13) no
    C13 Fe1 C16 C20 . . . . -115.75(12) no
    C13 Fe1 C16 C161 . . . . 2.6(2) no
    C14 Fe1 C16 C17 . . . . 82.24(14) no
    C14 Fe1 C16 C20 . . . . -158.41(12) no
    C14 Fe1 C16 C161 . . . . -40.1(2) no
    C15 Fe1 C16 C17 . . . . 46.9(2) no
    C15 Fe1 C16 C20 . . . . 166.25(16) no
    C15 Fe1 C16 C161 . . . . -75.4(3) no
    C17 Fe1 C16 C20 . . . . 119.35(17) no
    C17 Fe1 C16 C161 . . . . -122.3(2) no
    C18 Fe1 C16 C17 . . . . -38.02(13) no
    C18 Fe1 C16 C20 . . . . 81.33(13) no
    C18 Fe1 C16 C161 . . . . -160.4(2) no
    C19 Fe1 C16 C17 . . . . -81.78(13) no
    C19 Fe1 C16 C20 . . . . 37.57(12) no
    C19 Fe1 C16 C161 . . . . 155.9(2) no
    C20 Fe1 C16 C17 . . . . -119.35(17) no
    C20 Fe1 C16 C161 . . . . 118.3(2) no
    C11 Fe1 C17 C16 . . . . 168.28(16) no
    C11 Fe1 C17 C18 . . . . 49.5(2) no
    C13 Fe1 C17 C16 . . . . -75.05(15) no
    C13 Fe1 C17 C18 . . . . 166.18(13) no
    C14 Fe1 C17 C16 . . . . -115.15(12) no
    C14 Fe1 C17 C18 . . . . 126.08(14) no
    C15 Fe1 C17 C16 . . . . -157.72(11) no
    C15 Fe1 C17 C18 . . . . 83.50(15) no
    C16 Fe1 C17 C18 . . . . -118.78(18) no
    C18 Fe1 C17 C16 . . . . 118.78(18) no
    C19 Fe1 C17 C16 . . . . 81.30(13) no
    C19 Fe1 C17 C18 . . . . -37.48(13) no
    C20 Fe1 C17 C16 . . . . 37.62(12) no
    C20 Fe1 C17 C18 . . . . -81.16(14) no
    C11 Fe1 C18 C17 . . . . -156.76(13) no
    C11 Fe1 C18 C19 . . . . 83.82(14) no
    C12 Fe1 C18 C17 . . . . 169.97(18) no
    C12 Fe1 C18 C19 . . . . 50.6(2) no
    C14 Fe1 C18 C17 . . . . -73.02(15) no
    C14 Fe1 C18 C19 . . . . 167.56(11) no
    C15 Fe1 C18 C17 . . . . -113.55(13) no
    C15 Fe1 C18 C19 . . . . 127.03(12) no
    C16 Fe1 C18 C17 . . . . 37.95(13) no
    C16 Fe1 C18 C19 . . . . -81.47(13) no
    C17 Fe1 C18 C19 . . . . -119.42(18) no
    C19 Fe1 C18 C17 . . . . 119.42(18) no
    C20 Fe1 C18 C17 . . . . 81.86(14) no
    C20 Fe1 C18 C19 . . . . -37.56(12) no
    C11 Fe1 C19 C18 . . . . -113.82(12) no
    C11 Fe1 C19 C20 . . . . 126.83(12) no
    C12 Fe1 C19 C18 . . . . -157.11(12) no
    C12 Fe1 C19 C20 . . . . 83.55(13) no
    C13 Fe1 C19 C18 . . . . 168.48(17) no
    C13 Fe1 C19 C20 . . . . 49.1(2) no
    C15 Fe1 C19 C18 . . . . -71.92(14) no
    C15 Fe1 C19 C20 . . . . 168.74(11) no
    C16 Fe1 C19 C18 . . . . 81.64(13) no
    C16 Fe1 C19 C20 . . . . -37.71(12) no
    C17 Fe1 C19 C18 . . . . 37.70(12) no
    C17 Fe1 C19 C20 . . . . -81.64(13) no
    C18 Fe1 C19 C20 . . . . -119.35(17) no
    C20 Fe1 C19 C18 . . . . 119.35(17) no
    C11 Fe1 C20 C16 . . . . 167.95(11) no
    C11 Fe1 C20 C19 . . . . -72.78(14) no
    C12 Fe1 C20 C16 . . . . 125.62(12) no
    C12 Fe1 C20 C19 . . . . -115.10(12) no
    C13 Fe1 C20 C16 . . . . 82.72(13) no
    C13 Fe1 C20 C19 . . . . -158.00(12) no
    C14 Fe1 C20 C16 . . . . 47.0(2) no
    C14 Fe1 C20 C19 . . . . 166.27(17) no
    C16 Fe1 C20 C19 . . . . 119.27(17) no
    C17 Fe1 C20 C16 . . . . -37.66(11) no
    C17 Fe1 C20 C19 . . . . 81.61(13) no
    C18 Fe1 C20 C16 . . . . -81.69(12) no
    C18 Fe1 C20 C19 . . . . 37.59(12) no
    C19 Fe1 C20 C16 . . . . -119.27(17) no
    C28 Fe2 C23 C22 . . . . -72.53(14) no
    C28 Fe2 C23 C24 . . . . 167.37(12) no
    C30 Fe2 C23 C22 . . . . 171.77(16) no
    C30 Fe2 C23 C24 . . . . 51.7(2) no
    C21 Fe2 C24 C23 . . . . 81.85(12) no
    C21 Fe2 C24 C25 . . . . -37.96(11) no
    C22 Fe2 C24 C23 . . . . 37.39(11) no
    C22 Fe2 C24 C25 . . . . -82.42(12) no
    C23 Fe2 C24 C25 . . . . -119.81(16) no
    C25 Fe2 C24 C23 . . . . 119.81(16) no
    C26 Fe2 C24 C23 . . . . -113.50(12) no
    C26 Fe2 C24 C25 . . . . 126.69(12) no
    C27 Fe2 C24 C23 . . . . -72.05(14) no
    C27 Fe2 C24 C25 . . . . 168.14(12) no
    C29 Fe2 C24 C23 . . . . 169.14(17) no
    C29 Fe2 C24 C25 . . . . 49.3(2) no
    C30 Fe2 C24 C23 . . . . -156.27(11) no
    C30 Fe2 C24 C25 . . . . 83.92(13) no
    C21 Fe2 C25 C24 . . . . 119.53(17) no
    C22 Fe2 C25 C21 . . . . -38.45(11) no
    C22 Fe2 C25 C24 . . . . 81.09(12) no
    C23 Fe2 C25 C21 . . . . -82.39(12) no
    C23 Fe2 C25 C24 . . . . 37.14(12) no
    C24 Fe2 C25 C21 . . . . -119.53(17) no
    C26 Fe2 C25 C21 . . . . 167.24(11) no
    C26 Fe2 C25 C24 . . . . -73.23(14) no
    C28 Fe2 C25 C21 . . . . 46.7(2) no
    C28 Fe2 C25 C24 . . . . 166.26(19) no
    C29 Fe2 C25 C21 . . . . 82.46(13) no
    C29 Fe2 C25 C24 . . . . -158.01(12) no
    C30 Fe2 C25 C21 . . . . 125.49(11) no
    C30 Fe2 C25 C24 . . . . -114.98(12) no
    C22 Fe2 C26 C27 . . . . 46.7(2) no
    C22 Fe2 C26 C30 . . . . 165.86(16) no
    C22 Fe2 C26 C261 . . . . -74.9(3) no
    C23 Fe2 C26 C27 . . . . 82.29(14) no
    C23 Fe2 C26 C30 . . . . -158.57(12) no
    C23 Fe2 C26 C261 . . . . -39.3(2) no
    C24 Fe2 C26 C27 . . . . 124.84(13) no
    C24 Fe2 C26 C30 . . . . -116.02(12) no
    C24 Fe2 C26 C261 . . . . 3.3(2) no
    C25 Fe2 C26 C27 . . . . 165.68(12) no
    C25 Fe2 C26 C30 . . . . -75.18(14) no
    C25 Fe2 C26 C261 . . . . 44.1(2) no
    C27 Fe2 C26 C30 . . . . 119.14(17) no
    C27 Fe2 C26 C261 . . . . -121.6(2) no
    C28 Fe2 C26 C27 . . . . -38.12(13) no
    C28 Fe2 C26 C30 . . . . 81.02(13) no
    C28 Fe2 C26 C261 . . . . -159.7(2) no
    C29 Fe2 C26 C27 . . . . -81.68(13) no
    C29 Fe2 C26 C30 . . . . 37.46(12) no
    C29 Fe2 C26 C261 . . . . 156.7(2) no
    C30 Fe2 C26 C27 . . . . -119.14(17) no
    C30 Fe2 C26 C261 . . . . 119.3(2) no
    C21 Fe2 C27 C26 . . . . 168.74(16) no
    C21 Fe2 C27 C28 . . . . 50.0(2) no
    C22 Fe2 C27 C26 . . . . -157.63(11) no
    C22 Fe2 C27 C28 . . . . 83.64(15) no
    C23 Fe2 C27 C26 . . . . -114.93(12) no
    C23 Fe2 C27 C28 . . . . 126.34(14) no
    C24 Fe2 C27 C26 . . . . -74.99(15) no
    C24 Fe2 C27 C28 . . . . 166.28(13) no
    C26 Fe2 C27 C28 . . . . -118.73(19) no
    C28 Fe2 C27 C26 . . . . 118.73(19) no
    C29 Fe2 C27 C26 . . . . 81.39(13) no
    C29 Fe2 C27 C28 . . . . -37.34(14) no
    C30 Fe2 C27 C26 . . . . 37.73(12) no
    C30 Fe2 C27 C28 . . . . -81.01(14) no
    C21 Fe2 C28 C27 . . . . -156.45(13) no
    C21 Fe2 C28 C29 . . . . 84.14(14) no
    C22 Fe2 C28 C27 . . . . -113.33(13) no
    C22 Fe2 C28 C29 . . . . 127.26(12) no
    C23 Fe2 C28 C27 . . . . -72.75(16) no
    C23 Fe2 C28 C29 . . . . 167.84(12) no
    C25 Fe2 C28 C27 . . . . 170.38(18) no
    C25 Fe2 C28 C29 . . . . 51.0(2) no
    C26 Fe2 C28 C27 . . . . 37.91(13) no
    C26 Fe2 C28 C29 . . . . -81.50(13) no
    C27 Fe2 C28 C29 . . . . -119.41(19) no
    C29 Fe2 C28 C27 . . . . 119.41(19) no
    C30 Fe2 C28 C27 . . . . 81.82(14) no
    C22 Fe2 C21 P2 . . . . -125.11(18) no
    C22 Fe2 C21 C25 . . . . 118.36(16) no
    C23 Fe2 C21 P2 . . . . -162.91(15) no
    C23 Fe2 C21 C22 . . . . -37.80(11) no
    C23 Fe2 C21 C25 . . . . 80.55(12) no
    C24 Fe2 C21 P2 . . . . 153.81(15) no
    C24 Fe2 C21 C22 . . . . -81.08(12) no
    C24 Fe2 C21 C25 . . . . 37.27(12) no
    C25 Fe2 C21 P2 . . . . 116.53(18) no
    C25 Fe2 C21 C22 . . . . -118.36(16) no
    C27 Fe2 C21 P2 . . . . -77.1(2) no
    C27 Fe2 C21 C22 . . . . 48.0(2) no
    C27 Fe2 C21 C25 . . . . 166.33(17) no
    C28 Fe2 C21 P2 . . . . -42.29(16) no
    C28 Fe2 C21 C22 . . . . 82.83(13) no
    C28 Fe2 C21 C25 . . . . -158.82(12) no
    C29 Fe2 C21 P2 . . . . 0.31(15) no
    C29 Fe2 C21 C22 . . . . 125.42(12) no
    C29 Fe2 C21 C25 . . . . -116.23(12) no
    C30 Fe2 C21 P2 . . . . 40.89(17) no
    C30 Fe2 C21 C22 . . . . 166.00(11) no
    C30 Fe2 C21 C25 . . . . -75.65(14) no
    C21 Fe2 C22 C23 . . . . -118.91(16) no
    C23 Fe2 C22 C21 . . . . 118.91(16) no
    C24 Fe2 C22 C21 . . . . 82.00(12) no
    C24 Fe2 C22 C23 . . . . -36.91(12) no
    C25 Fe2 C22 C21 . . . . 38.43(11) no
    C25 Fe2 C22 C23 . . . . -80.48(12) no
    C26 Fe2 C22 C21 . . . . 170.18(15) no
    C26 Fe2 C22 C23 . . . . 51.3(2) no
    C27 Fe2 C22 C21 . . . . -157.41(11) no
    C27 Fe2 C22 C23 . . . . 83.68(13) no
    C28 Fe2 C22 C21 . . . . -114.64(12) no
    C28 Fe2 C22 C23 . . . . 126.46(12) no
    C29 Fe2 C22 C21 . . . . -74.76(14) no
    C29 Fe2 C22 C23 . . . . 166.33(12) no
    C21 Fe2 C23 C22 . . . . 38.26(11) no
    C21 Fe2 C23 C24 . . . . -81.85(12) no
    C22 Fe2 C23 C24 . . . . -120.10(16) no
    C24 Fe2 C23 C22 . . . . 120.10(16) no
    C25 Fe2 C23 C22 . . . . 82.74(12) no
    C25 Fe2 C23 C24 . . . . -37.36(11) no
    C26 Fe2 C23 C22 . . . . -155.67(11) no
    C26 Fe2 C23 C24 . . . . 84.23(13) no
    C27 Fe2 C23 C22 . . . . -113.28(12) no
    C27 Fe2 C23 C24 . . . . 126.62(12) no
    C28 Fe2 C29 C30 . . . . -119.31(17) no
    C30 Fe2 C29 C28 . . . . 119.31(17) no
    C21 Fe2 C30 C26 . . . . 168.02(11) no
    C21 Fe2 C30 C29 . . . . -72.56(14) no
    C23 Fe2 C30 C26 . . . . 46.4(2) no
    C23 Fe2 C30 C29 . . . . 165.82(17) no
    C24 Fe2 C30 C26 . . . . 82.41(13) no
    C24 Fe2 C30 C29 . . . . -158.16(12) no
    C25 Fe2 C30 C26 . . . . 125.50(12) no
    C25 Fe2 C30 C29 . . . . -115.08(12) no
    C26 Fe2 C30 C29 . . . . 119.43(17) no
    C27 Fe2 C30 C26 . . . . -37.75(11) no
    C27 Fe2 C30 C29 . . . . 81.68(13) no
    C28 Fe2 C30 C26 . . . . -81.93(13) no
    C28 Fe2 C30 C29 . . . . 37.50(12) no
    C29 Fe2 C30 C26 . . . . -119.43(17) no
    C24 Fe2 C29 C28 . . . . 168.25(17) no
    C24 Fe2 C29 C30 . . . . 48.9(2) no
    C30 Fe2 C28 C29 . . . . -37.60(12) no
    C21 Fe2 C29 C28 . . . . -113.48(13) no
    C21 Fe2 C29 C30 . . . . 127.21(12) no
    C22 Fe2 C29 C28 . . . . -71.50(15) no
    C22 Fe2 C29 C30 . . . . 169.20(11) no
    C27 Fe2 C29 C30 . . . . -81.50(13) no
    C26 Fe2 C29 C28 . . . . 81.69(13) no
    C25 Fe2 C29 C28 . . . . -156.87(12) no
    C25 Fe2 C29 C30 . . . . 83.82(13) no
    C26 Fe2 C29 C30 . . . . -37.61(12) no
    C27 Fe2 C29 C28 . . . . 37.81(12) no
    C11 P1 C121 C122 . . . . 67.52(17) no
    S1 P1 C121 C126 . . . . 13.91(17) no
    S1 P1 C11 Fe1 . . . . -64.28(12) no
    S1 P1 C11 C12 . . . . 23.51(18) no
    S1 P1 C11 C15 . . . . -156.51(16) no
    C111 P1 C11 Fe1 . . . . 173.73(11) no
    C111 P1 C11 C12 . . . . -98.47(17) no
    C111 P1 C11 C15 . . . . 81.51(19) no
    C121 P1 C11 Fe1 . . . . 62.18(14) no
    C121 P1 C11 C12 . . . . 149.97(16) no
    C121 P1 C11 C15 . . . . -30.1(2) no
    S1 P1 C111 C112 . . . . 66.79(17) no
    S1 P1 C111 C116 . . . . -107.99(17) no
    C11 P1 C111 C112 . . . . -170.51(16) no
    C11 P1 C111 C116 . . . . 14.71(19) no
    C121 P1 C111 C112 . . . . -57.20(18) no
    C121 P1 C111 C116 . . . . 128.03(17) no
    S1 P1 C121 C122 . . . . -166.75(13) no
    C11 P1 C121 C126 . . . . -111.82(16) no
    C111 P1 C121 C122 . . . . -44.27(17) no
    C111 P1 C121 C126 . . . . 136.39(15) no
    S2 P2 C21 Fe2 . . . . -61.59(13) no
    S2 P2 C21 C22 . . . . -156.14(16) no
    S2 P2 C21 C25 . . . . 27.60(18) no
    C221 P2 C21 Fe2 . . . . 64.75(14) no
    C221 P2 C21 C22 . . . . -29.8(2) no
    C221 P2 C21 C25 . . . . 153.94(16) no
    S2 P2 C211 C212 . . . . 68.84(18) no
    S2 P2 C211 C216 . . . . -107.79(18) no
    C21 P2 C211 C212 . . . . -168.37(17) no
    C21 P2 C211 C216 . . . . 15.0(2) no
    C221 P2 C211 C212 . . . . -55.18(19) no
    C221 P2 C211 C216 . . . . 128.19(19) no
    S2 P2 C221 C222 . . . . 14.71(17) no
    S2 P2 C221 C226 . . . . -165.59(13) no
    C21 P2 C221 C222 . . . . -111.24(16) no
    C21 P2 C221 C226 . . . . 68.46(17) no
    C211 P2 C221 C222 . . . . 138.02(15) no
    C211 P2 C221 C226 . . . . -42.27(17) no
    C211 P2 C21 C25 . . . . -94.89(17) no
    C211 P2 C21 C22 . . . . 81.37(19) no
    C211 P2 C21 Fe2 . . . . 175.92(12) no
    C161 N1 N2 C163 . . . . -159.13(19) no
    C161 N1 N2 C162 . . . . -25.9(3) no
    N2 N1 C161 C16 . . . . 178.84(17) no
    P1 C11 C12 Fe1 . . . . -119.99(14) no
    Fe1 C11 C12 C13 . . . . -59.63(14) no
    C15 C11 C12 C13 . . . . 0.4(2) no
    Fe1 C11 C15 C14 . . . . 59.67(14) no
    P1 C11 C15 Fe1 . . . . 119.92(16) no
    P1 C11 C15 C14 . . . . 179.59(15) no
    C12 C11 C15 Fe1 . . . . -60.10(13) no
    P1 C11 C12 C13 . . . . -179.62(14) no
    C15 C11 C12 Fe1 . . . . 60.03(13) no
    C12 C11 C15 C14 . . . . -0.4(2) no
    C11 C12 C13 Fe1 . . . . 58.69(13) no
    C11 C12 C13 C14 . . . . -0.2(2) no
    Fe1 C12 C13 C14 . . . . -58.91(15) no
    C12 C13 C14 Fe1 . . . . 58.58(14) no
    Fe1 C13 C14 C15 . . . . -58.63(14) no
    C12 C13 C14 C15 . . . . -0.1(2) no
    Fe1 C14 C15 C11 . . . . -58.82(13) no
    C13 C14 C15 Fe1 . . . . 59.12(15) no
    C13 C14 C15 C11 . . . . 0.3(2) no
    C20 C16 C17 C18 . . . . 1.3(2) no
    C161 C16 C17 C18 . . . . -173.52(19) no
    Fe1 C16 C20 C19 . . . . -59.68(14) no
    C161 C16 C17 Fe1 . . . . 126.8(2) no
    Fe1 C16 C17 C18 . . . . 59.71(14) no
    C20 C16 C17 Fe1 . . . . -58.44(14) no
    C161 C16 C20 Fe1 . . . . -126.55(19) no
    C161 C16 C20 C19 . . . . 173.76(19) no
    Fe1 C16 C161 N1 . . . . 104.9(2) no
    C17 C16 C161 N1 . . . . 10.5(3) no
    C20 C16 C161 N1 . . . . -163.44(19) no
    C17 C16 C20 Fe1 . . . . 58.46(14) no
    C17 C16 C20 C19 . . . . -1.2(2) no
    Fe1 C17 C18 C19 . . . . 59.32(15) no
    C16 C17 C18 C19 . . . . -0.9(2) no
    C16 C17 C18 Fe1 . . . . -60.17(14) no
    C17 C18 C19 Fe1 . . . . -59.23(15) no
    Fe1 C18 C19 C20 . . . . 59.32(15) no
    C17 C18 C19 C20 . . . . 0.1(2) no
    C18 C19 C20 Fe1 . . . . -59.35(15) no
    Fe1 C19 C20 C16 . . . . 60.05(14) no
    C18 C19 C20 C16 . . . . 0.7(2) no
    P1 C111 C116 C115 . . . . 173.42(18) no
    C116 C111 C112 C113 . . . . 0.9(3) no
    C112 C111 C116 C115 . . . . -1.3(3) no
    P1 C111 C112 C113 . . . . -174.01(17) no
    C111 C112 C113 C114 . . . . 0.6(3) no
    C112 C113 C114 C115 . . . . -1.7(4) no
    C113 C114 C115 C116 . . . . 1.2(4) no
    C114 C115 C116 C111 . . . . 0.3(4) no
    P1 C121 C122 C123 . . . . -177.75(15) no
    C126 C121 C122 C123 . . . . 1.6(3) no
    P1 C121 C126 C125 . . . . 177.24(15) no
    C122 C121 C126 C125 . . . . -2.1(3) no
    C121 C122 C123 C124 . . . . -0.2(3) no
    C122 C123 C124 C125 . . . . -0.6(3) no
    C123 C124 C125 C126 . . . . 0.1(3) no
    C124 C125 C126 C121 . . . . 1.3(3) no
    C261 N3 N4 C262 . . . . -162.1(2) no
    C261 N3 N4 C263 . . . . -20.2(3) no
    N4 N3 C261 C26 . . . . -178.36(18) no
    Fe2 C21 C22 C23 . . . . 59.63(13) no
    P2 C21 C22 Fe2 . . . . 123.05(16) no
    P2 C21 C22 C23 . . . . -177.33(15) no
    C25 C21 C22 Fe2 . . . . -60.26(13) no
    C25 C21 C22 C23 . . . . -0.6(2) no
    Fe2 C21 C25 C24 . . . . -59.50(13) no
    P2 C21 C25 Fe2 . . . . -122.81(14) no
    P2 C21 C25 C24 . . . . 177.70(14) no
    C22 C21 C25 Fe2 . . . . 60.22(13) no
    C22 C21 C25 C24 . . . . 0.7(2) no
    Fe2 C22 C23 C24 . . . . 59.05(14) no
    C21 C22 C23 Fe2 . . . . -58.75(13) no
    C21 C22 C23 C24 . . . . 0.3(2) no
    Fe2 C23 C24 C25 . . . . 58.68(14) no
    C22 C23 C24 Fe2 . . . . -58.53(14) no
    C22 C23 C24 C25 . . . . 0.2(2) no
    Fe2 C24 C25 C21 . . . . 58.48(13) no
    C23 C24 C25 Fe2 . . . . -59.02(14) no
    C23 C24 C25 C21 . . . . -0.5(2) no
    Fe2 C26 C27 C28 . . . . 59.79(14) no
    C30 C26 C27 Fe2 . . . . -58.27(14) no
    C30 C26 C27 C28 . . . . 1.5(2) no
    C261 C26 C27 Fe2 . . . . 124.1(2) no
    C261 C26 C27 C28 . . . . -176.1(2) no
    Fe2 C26 C30 C29 . . . . -59.54(14) no
    C27 C26 C30 Fe2 . . . . 58.11(14) no
    C27 C26 C30 C29 . . . . -1.4(2) no
    C261 C26 C30 Fe2 . . . . -124.2(2) no
    C261 C26 C30 C29 . . . . 176.23(19) no
    Fe2 C26 C261 N3 . . . . 103.6(2) no
    C27 C26 C261 N3 . . . . 11.6(3) no
    C30 C26 C261 N3 . . . . -165.6(2) no
    Fe2 C27 C28 C29 . . . . 59.57(15) no
    C26 C27 C28 Fe2 . . . . -60.63(14) no
    C26 C27 C28 C29 . . . . -1.1(2) no
    Fe2 C28 C29 C30 . . . . 59.50(15) no
    C27 C28 C29 Fe2 . . . . -59.32(15) no
    C27 C28 C29 C30 . . . . 0.2(2) no
    Fe2 C29 C30 C26 . . . . 60.13(14) no
    C28 C29 C30 Fe2 . . . . -59.35(15) no
    C28 C29 C30 C26 . . . . 0.8(2) no
    P2 C211 C212 C213 . . . . -176.21(18) no
    C216 C211 C212 C213 . . . . 0.5(3) no
    P2 C211 C216 C215 . . . . 176.1(2) no
    C212 C211 C216 C215 . . . . -0.5(4) no
    C211 C212 C213 C214 . . . . 0.0(4) no
    C212 C213 C214 C215 . . . . -0.6(4) no
    C213 C214 C215 C216 . . . . 0.6(4) no
    C214 C215 C216 C211 . . . . 0.0(4) no
    P2 C221 C222 C223 . . . . 178.39(15) no
    C226 C221 C222 C223 . . . . -1.3(3) no
    P2 C221 C226 C225 . . . . -178.13(15) no
    C222 C221 C226 C225 . . . . 1.6(3) no
    C221 C222 C223 C224 . . . . 0.1(3) no
    C222 C223 C224 C225 . . . . 0.9(3) no
    C223 C224 C225 C226 . . . . -0.7(3) no
    C224 C225 C226 C221 . . . . -0.6(3) no
loop_
    _geom_hbond_atom_site_label_D
    _geom_hbond_atom_site_label_H
    _geom_hbond_atom_site_label_A
    _geom_hbond_site_symmetry_A
    _geom_hbond_distance_DH
    _geom_hbond_distance_HA
    _geom_hbond_distance_DA
    _geom_hbond_angle_DHA
    C123 H123 N4 . 0.95 2.62 3.373(3) 136
    C226 H226 S1 2_566 0.95 2.77 3.416(2) 126
    C262 H26A Cg1 2_557 0.98 2.91 3.878 172
    C125 H125 Cg2 2_566 0.95 2.80 3.533 135
    C223 H223 Cg3 2_456 0.95 2.70 3.478 139
data_global
_journal_date_recd_electronic     2017-12-20
_journal_date_accepted     2018-01-08
_journal_name_full     'Acta Crystallographica, Section E'
_journal_year     2018
_journal_volume     74
_journal_issue      2
_journal_page_first     133
_journal_page_last     136
_journal_paper_category     GM
_journal_paper_doi     10.1107/S2056989018000440
_journal_coeditor_code     SU5416
_publ_contact_author_name
;
Jean-Claude Daran
;
_publ_contact_author_address
;
CNRS, LCC (Laboratoire de Chimie de Coordination), 205 route de Narbonne,
BP 44099, F-31077 Toulouse Cedex 4, France
;
_publ_contact_author_email     'daran@lcc-toulouse.fr'
_publ_contact_author_fax     '33561553003.'
_publ_contact_author_phone     '33561333174'
_publ_section_title
;\
The crystal structure of a new ferrocenyl P,<i>N</i> ligand:
1-[(2,2-dimethylhydrazin-1-ylidene)methyl]-1'-(diphenylphosphorothioyl)\
ferrocene
;
loop_
    _publ_author_name
    _publ_author_address
    'Mouas, Toma Nardjes'
;
CNRS, LCC (Laboratoire de Chimie de Coordination), 205 route de Narbonne,
BP 44099,
F-31077 Toulouse Cedex 4,
France
Unit\'e de Recherche de Chimie de l'Environnement et Mol\'ecule Structurales,
CHEMS, Universit\'e Constantine 1, Algeria
D\'epartement de Biochimie et Bio Mol Cell, Laboratoire de G\'en\'etique,
Biochimie et Biotechnologie V\'eg\'etale, Universit\'e Constantine 1,
Algeria
;
    'Daran, Jean-Claude'
;
CNRS, LCC (Laboratoire de Chimie de Coordination),
205 route de Narbonne,
BP 44099,
F-31077 Toulouse Cedex 4,
France
;
    'Merazig, Hocine'
;
Unit\'e de Recherche de Chimie de l'Environnement et Mol\'ecule Structurales,
CHEMS,
Universit\'e Constantine 1,
Algeria
;
    'Manoury, Eric'
;
CNRS, LCC (Laboratoire de Chimie de Coordination),
205 route de Narbonne,
BP 44099,
F-31077 Toulouse Cedex 4,
France
;
_publ_section_synopsis
;
The asymmetric unit of the title compound contains two independent molecules
with very similar conformations. Each molecule is built up from a ferrocene
unit substituted in the 1 and 1' positions by a protected sulfur
diphenylphosphine and by a dimethylhydrazine fragment.
;
