# Supplementary material for: The crystal structure of a new ferrocenyl P,N ligand: 1-[(2,2-di­methyl­hydrazin-1-yl­idene)meth­yl]-1′-(di­phenyl­phospho­rothio­yl)ferrocene
Source: Acta Crystallogr E Crystallogr Commun. 2018 Jan 12;74(Pt 2):133–6. doi: 10.1107/S2056989018000440 (PMC5956322; doi:10.1107/S2056989018000440)
Supplement: Supplementary file 2 [file e-74-00133-Isup2.hkl]

#
# h,k,l, Fc-squared, Fo-squared, sigma(Fo-squared), status flag
#
data_I
_shelx_title ' NM2F2'
_shelx_refln_list_code          4
_shelx_F_calc_maximum      272.40
_exptl_crystal_F_000       984.00
_reflns_d_resolution_high  0.7701

loop_
 _space_group_symop_operation_xyz
 'x, y, z'
 '-x, -y, -z'

_cell_length_a    12.0684
_cell_length_b    13.9953
_cell_length_c    14.0634
_cell_angle_alpha  73.682
_cell_angle_beta   86.600
_cell_angle_gamma  88.884

_shelx_F_squared_multiplier     1.000

loop_
 _refln_index_h
 _refln_index_k
 _refln_index_l
 _refln_F_squared_calc
 _refln_F_squared_meas
 _refln_F_squared_sigma
 _refln_observed_status
   2   0   0      14816.21      15828.31       157.34 o
   3   0   0        468.13        523.97        14.69 o
   4   0   0        416.78        445.45        16.09 o
   5   0   0       1707.90       1815.58        35.11 o
   6   0   0       7776.94       8410.28       110.84 o
   7   0   0          0.76          5.21         3.86 o
   8   0   0       3379.21       3344.79        45.10 o
   9   0   0          0.19          3.72         4.52 o
  10   0   0        373.38        341.92        16.67 o
  11   0   0        144.99        177.75        19.78 o
  12   0   0        772.80        750.53        34.00 o
  13   0   0        285.47        280.66        28.80 o
  14   0   0         41.63         25.75        14.85 o
  15   0   0          5.68         19.85        15.95 o
 -15   1   0        180.75        224.01        26.67 o
 -14   1   0        772.95        782.69        42.81 o
 -13   1   0         54.37         34.51        34.99 o
 -12   1   0          2.14         10.93        16.48 o
 -11   1   0         14.47         40.39        12.83 o
 -10   1   0        168.01        165.25        12.20 o
  -9   1   0        173.91        152.11        14.49 o
  -8   1   0       2834.77       2690.25        53.13 o
  -7   1   0       2213.46       2153.13        43.96 o
  -6   1   0       6344.47       6221.37        79.54 o
  -5   1   0       9932.49       9842.66       105.09 o
  -4   1   0       3706.81       3544.04        47.13 o
  -3   1   0      28623.37      29388.96       424.92 o
  -2   1   0      16893.31      17405.14       172.11 o
   2   1   0      15181.32      15843.24       233.18 o
   3   1   0      24304.73      25233.65       188.97 o
   4   1   0       3434.94       3310.82        38.90 o
   5   1   0       9434.33       9836.90       116.55 o
   6   1   0       5169.56       5195.29        54.67 o
   7   1   0       3380.87       3541.98        53.05 o
   8   1   0        164.20        212.51        10.15 o
   9   1   0         73.01         71.41         8.81 o
  10   1   0         29.58         26.47        13.69 o
  11   1   0        640.38        614.96        30.19 o
  12   1   0         96.93         58.68        12.62 o
  13   1   0         57.87         69.37        19.17 o
  14   1   0        257.80        261.66        25.60 o
  15   1   0        166.02        163.46        26.24 o
 -15   2   0          0.91        -11.27        18.88 o
 -14   2   0         47.08         63.83        27.78 o
 -13   2   0        853.65        717.84        56.40 o
 -12   2   0        723.36        610.60        48.83 o
 -11   2   0       2385.29       2287.21        62.65 o
 -10   2   0         17.06         21.87        10.46 o
  -9   2   0       3421.42       3277.76        62.42 o
  -8   2   0        454.33        474.86        21.10 o
  -7   2   0       2761.47       2722.23        49.43 o
  -6   2   0         15.32         -7.23         7.23 o
  -5   2   0        752.88        949.41        26.18 o
  -4   2   0          6.41         32.97         5.03 o
  -3   2   0       3377.95       3354.65        28.15 o
  -2   2   0      28149.11      28882.52       211.50 o
  -1   2   0      45451.43      45174.11      1047.23 o
   1   2   0      38518.27      38891.23       359.28 o
   2   2   0      16235.75      17139.37       184.49 o
   3   2   0       3644.74       3817.00        36.43 o
   4   2   0       1202.72       1486.00        22.91 o
   5   2   0        273.07        311.08        10.87 o
   6   2   0         29.28         11.52         5.45 o
   7   2   0       3004.15       3062.14        51.93 o
   8   2   0        204.37        204.89        10.46 o
   9   2   0       2475.64       2377.81        37.23 o
  10   2   0          9.99          6.83         6.65 o
  11   2   0         39.55         44.15        11.27 o
  12   2   0          5.24          6.88        11.61 o
  13   2   0        942.03        946.39        38.18 o
  14   2   0         26.30         55.10        17.63 o
  15   2   0         55.32         99.54        32.88 o
 -15   3   0        251.86        238.03        31.37 o
 -14   3   0        779.50        815.85        52.39 o
 -13   3   0        372.75        397.98        50.79 o
 -12   3   0        339.66        378.37        40.68 o
 -11   3   0         23.28          8.83        29.75 o
 -10   3   0        634.71        564.67        27.31 o
  -9   3   0        828.66        809.34        28.36 o
  -8   3   0        806.26        744.16        24.17 o
  -7   3   0       3502.50       3427.12        47.61 o
  -6   3   0      10178.61      10178.19        97.22 o
  -5   3   0        353.48        269.04         8.96 o
  -4   3   0       9072.35       8900.83        74.00 o
  -3   3   0        146.93        170.01         5.45 o
  -2   3   0       4662.68       4789.70        35.87 o
  -1   3   0       1919.12       1978.08        16.55 o
   0   3   0         34.50         38.10         5.04 o
   1   3   0       3544.96       3681.96        39.59 o
   2   3   0       5229.52       5243.50        71.82 o
   3   3   0         19.78         16.76         4.22 o
   4   3   0       4537.22       4501.01        39.59 o
   5   3   0       1269.21       1264.73        21.51 o
   6   3   0       2066.64       2188.37        33.68 o
   7   3   0       1755.98       1658.13        36.85 o
   8   3   0        914.64        980.41        29.24 o
   9   3   0         79.95         76.27         9.20 o
  10   3   0          1.07          4.14        11.05 o
  11   3   0         22.40         16.30        11.10 o
  12   3   0        572.32        548.06        30.53 o
  13   3   0        150.31        143.01        15.69 o
  14   3   0        102.76         83.21        26.20 o
  15   3   0        278.73        260.57        41.01 o
 -15   4   0        153.24        216.43        53.49 o
 -14   4   0        300.99        259.36        31.41 o
 -13   4   0         99.43         78.27        20.80 o
 -12   4   0       1469.07       1489.27        78.15 o
 -11   4   0        261.76        243.58        26.02 o
 -10   4   0       3748.03       3668.77        91.48 o
  -9   4   0        560.31        570.85        33.92 o
  -8   4   0       4730.02       4673.13        80.42 o
  -7   4   0          8.09         10.95         4.83 o
  -6   4   0        136.99        137.80         8.88 o
  -5   4   0        284.64        310.29         9.01 o
  -4   4   0       6994.46       7122.83        55.06 o
  -3   4   0        131.29        130.15         7.92 o
  -2   4   0       2382.86       2535.44        33.52 o
  -1   4   0        906.11        981.06        13.00 o
   0   4   0          8.95         18.64         4.77 o
   1   4   0       1269.04       1331.92        20.96 o
   2   4   0       5695.06       6067.84        61.19 o
   3   4   0        738.93        849.95        16.09 o
   4   4   0       8791.67       9042.92        70.19 o
   5   4   0         39.22         35.30         5.65 o
   6   4   0       1180.52       1202.28        22.55 o
   7   4   0          5.19         -1.60         5.57 o
   8   4   0       1226.65       1227.02        29.53 o
   9   4   0       1729.59       1684.28        44.03 o
  10   4   0       1198.03       1246.74        35.57 o
  11   4   0        288.92        272.62        19.87 o
  12   4   0        958.19        988.72        32.77 o
  13   4   0          7.01          0.47        11.95 o
  14   4   0        722.70        677.65        43.33 o
  15   4   0        320.88        335.53        61.54 o
 -14   5   0         86.27         68.95        19.71 o
 -13   5   0        701.55        740.28        48.66 o
 -12   5   0         21.46          2.95        20.52 o
 -11   5   0        312.51        292.65        29.21 o
 -10   5   0          7.22        -14.55        14.55 o
  -9   5   0        553.52        458.00        30.38 o
  -8   5   0        157.69        137.35        12.53 o
  -7   5   0       8713.67       8328.78       129.00 o
  -6   5   0       1407.35       1373.51        22.60 o
  -5   5   0       2181.81       2104.53        26.41 o
  -4   5   0        618.54        519.05        10.26 o
  -3   5   0        973.43        951.40        14.17 o
  -2   5   0          2.82         10.93         4.24 o
  -1   5   0       1118.03       1234.39        15.50 o
   0   5   0          6.24          8.86         4.71 o
   1   5   0       2276.91       2392.10        28.55 o
   2   5   0        112.40        175.64         6.97 o
   3   5   0       1564.66       1644.30        31.83 o
   4   5   0        450.92        421.63        16.18 o
   5   5   0        607.76        634.05        15.27 o
   6   5   0       2922.85       2825.10        65.81 o
   7   5   0       3021.74       2974.18        52.57 o
   8   5   0        354.42        342.08        22.86 o
   9   5   0        411.74        427.58        35.28 o
  10   5   0          1.88          3.71        10.12 o
  11   5   0         76.04         90.30        12.36 o
  12   5   0        153.98        146.00        23.05 o
  13   5   0         32.98         35.06        12.72 o
  14   5   0        129.43        110.36        21.04 o
  15   5   0          3.66        -31.54        31.54 o
 -14   6   0         33.30         48.85        22.97 o
 -13   6   0        229.47        257.92        35.41 o
 -12   6   0        495.95        475.98        47.61 o
 -11   6   0        461.60        458.79        34.78 o
 -10   6   0       1570.34       1493.26        58.21 o
  -9   6   0       2660.59       2534.53        72.03 o
  -8   6   0         75.93         79.79        15.57 o
  -7   6   0       1701.22       1617.16        32.37 o
  -6   6   0       3491.06       3337.23        45.53 o
  -5   6   0       1025.91       1114.92        17.87 o
  -4   6   0        305.69        388.04        10.48 o
  -3   6   0        132.64        114.42         8.19 o
  -2   6   0        822.72        977.99        17.38 o
  -1   6   0       4672.16       4548.63        47.42 o
   0   6   0       4332.41       4593.49        52.08 o
   1   6   0       5913.97       5598.14        61.47 o
   2   6   0        509.73        603.25        15.05 o
   3   6   0        252.55        224.01        10.40 o
   4   6   0         26.74         36.06        12.69 o
   5   6   0       2457.01       2524.77        64.14 o
   6   6   0       1398.86       1233.19        73.18 o
   7   6   0         27.92         30.42         6.29 o
   8   6   0        422.15        442.09        20.34 o
   9   6   0        156.63        166.40        16.66 o
  10   6   0        175.01        175.68        16.80 o
  11   6   0       1794.61       1855.65        61.84 o
  12   6   0        101.88        111.41        19.15 o
  13   6   0        782.38        781.76        37.52 o
  14   6   0        212.32        191.13        21.44 o
 -14   7   0         33.27         40.74        39.48 o
 -13   7   0         22.31         20.51        17.38 o
 -12   7   0        456.29        439.00        46.71 o
 -11   7   0         17.09          8.55        13.44 o
 -10   7   0          5.98         13.80        12.84 o
  -9   7   0        599.29        556.41        33.56 o
  -8   7   0        213.16        230.49        21.52 o
  -7   7   0        703.76        687.25        18.51 o
  -6   7   0       2625.86       2487.97        33.24 o
  -5   7   0       2095.68       2093.68        27.00 o
  -4   7   0       1453.48       1468.81        23.24 o
  -3   7   0       8364.95       8373.21        74.45 o
  -2   7   0        167.46        159.64         7.79 o
  -1   7   0        948.92        887.99        20.18 o
   0   7   0         91.74        121.61        20.53 o
   1   7   0       1327.27       1257.54        23.77 o
   2   7   0          3.53          7.05         4.88 o
   3   7   0       7726.92       7706.86       146.61 o
   4   7   0       1045.11       1076.44        30.71 o
   5   7   0       2134.48       2069.10        45.20 o
   6   7   0        439.78        414.64        19.46 o
   7   7   0         65.03         58.35        10.75 o
   8   7   0       2460.08       2577.86        64.80 o
   9   7   0          2.25        -11.04        11.04 o
  10   7   0        672.12        647.97        40.46 o
  11   7   0          3.26         -1.68        10.18 o
  12   7   0         36.69         45.53        15.85 o
  13   7   0        120.83        102.32        19.98 o
  14   7   0        265.88        293.49        28.48 o
 -13   8   0         64.18         52.42        16.86 o
 -12   8   0        150.09        245.90        28.42 o
 -11   8   0          8.71         12.69        15.45 o
 -10   8   0        676.37        705.91        31.63 o
  -9   8   0         46.51         47.93        11.51 o
  -8   8   0       1577.45       1509.37        40.87 o
  -7   8   0        988.74       1022.91        31.28 o
  -6   8   0       2228.26       2183.34        36.42 o
  -5   8   0          9.61          8.35         4.27 o
  -4   8   0         11.25          4.20         4.70 o
  -3   8   0        199.48        229.91        14.44 o
  -2   8   0       5094.82       5121.97        51.33 o
  -1   8   0       1050.94       1106.44        22.40 o
   0   8   0      19418.30      19624.26       176.73 o
   1   8   0        544.37        587.01        17.85 o
   2   8   0       2693.79       2655.14        31.13 o
   3   8   0        202.90        219.18         8.86 o
   4   8   0         47.31         59.08         8.97 o
   5   8   0       1099.52       1031.45        27.73 o
   6   8   0          7.17          1.16        10.32 o
   7   8   0        607.09        579.67        24.66 o
   8   8   0        571.29        567.53        25.06 o
   9   8   0          1.26         -0.36        10.14 o
  10   8   0        759.22        769.31        32.73 o
  11   8   0        868.43        895.86        32.92 o
  12   8   0        335.42        402.79        27.41 o
  13   8   0         16.55         23.20        13.82 o
 -13   9   0          0.57          0.14        29.58 o
 -12   9   0        374.35        398.19        36.98 o
 -11   9   0         10.02          7.67        15.81 o
 -10   9   0         11.31          0.86        11.63 o
  -9   9   0         87.83         84.19        13.17 o
  -8   9   0         42.24         53.84        15.40 o
  -7   9   0         14.44          0.59         9.55 o
  -6   9   0        837.51        870.52        23.52 o
  -5   9   0        964.96        973.95        19.41 o
  -4   9   0       2904.99       2746.11        50.34 o
  -3   9   0       4062.40       4036.88        65.91 o
  -2   9   0       5946.37       5943.72        82.16 o
  -1   9   0         92.55         92.60         7.52 o
   0   9   0         33.44         44.29         6.89 o
   1   9   0        129.44        134.94         9.14 o
   2   9   0       5576.86       5445.09        66.68 o
   3   9   0       1304.20       1314.02        23.19 o
   4   9   0       2121.47       2089.86        40.42 o
   5   9   0        220.43        262.17        15.88 o
   6   9   0         21.98         13.51         8.74 o
   7   9   0       1734.72       1765.49        54.82 o
   8   9   0        143.43        139.28        13.30 o
   9   9   0        675.21        692.93        33.13 o
  10   9   0         14.07         15.55        10.90 o
  11   9   0        250.32        268.92        21.57 o
  12   9   0         32.46         27.86        14.58 o
  13   9   0          0.24          2.71        18.29 o
 -12  10   0         16.11          8.72        17.96 o
 -11  10   0        514.29        563.46        41.83 o
 -10  10   0         78.03         84.15        30.51 o
  -9  10   0       1636.46       1711.22        87.08 o
  -8  10   0          9.36          6.00        10.86 o
  -7  10   0         36.44         55.36        12.47 o
  -6  10   0         30.31         25.60         6.81 o
  -5  10   0          0.39          4.01         5.44 o
  -4  10   0        205.03        200.65        11.51 o
  -3  10   0        680.05        630.29        20.24 o
  -2  10   0        598.37        621.61        15.67 o
  -1  10   0       2639.57       2437.37        32.24 o
   0  10   0       1069.46       1045.02        21.55 o
   1  10   0       2210.64       2040.73        44.97 o
   2  10   0        291.30        304.20        11.12 o
   3  10   0         76.21         65.98         6.71 o
   4  10   0          9.93          7.98         8.04 o
   5  10   0        418.97        412.72        19.85 o
   6  10   0        114.43        139.47        13.13 o
   7  10   0        191.98        199.90        16.80 o
   8  10   0          0.78         -9.53        10.26 o
   9  10   0         14.98         -0.21        10.03 o
  10  10   0        170.77        161.23        16.32 o
  11  10   0         40.28          0.67        11.57 o
  12  10   0        121.43        105.34        19.63 o
 -12  11   0         29.46         23.02        27.48 o
 -11  11   0        102.66        101.32        30.58 o
 -10  11   0        234.85        242.13        28.38 o
  -9  11   0        259.93        266.57        28.67 o
  -8  11   0        471.80        533.49        32.33 o
  -7  11   0        701.35        723.24        38.22 o
  -6  11   0        942.90        962.82        36.87 o
  -5  11   0          3.43         -0.63         8.73 o
  -4  11   0        397.73        400.38        22.47 o
  -3  11   0        491.92        447.47        17.55 o
  -2  11   0          2.33          6.77         3.81 o
  -1  11   0         30.07         39.58         5.41 o
   0  11   0          0.29         -0.43         6.05 o
   1  11   0        186.34        202.23        16.86 o
   2  11   0         52.32         38.61        10.00 o
   3  11   0        218.88        185.89        12.42 o
   4  11   0        855.12        902.25        26.02 o
   5  11   0         79.31         94.70        10.80 o
   6  11   0        449.24        450.56        22.07 o
   7  11   0          0.14         -3.73        10.09 o
   8  11   0        327.00        333.40        20.74 o
   9  11   0         20.29         21.63        12.53 o
  10  11   0        212.21        229.46        19.28 o
  11  11   0          4.69         -2.59        13.23 o
  12  11   0        265.93        321.06        59.62 o
 -10  12   0        863.69        978.27        61.76 o
  -9  12   0          2.65         -3.71        13.43 o
  -8  12   0         64.24         64.57        14.81 o
  -7  12   0         12.05         11.07        20.52 o
  -6  12   0        849.02        825.81        37.08 o
  -5  12   0         45.12         57.81        17.65 o
  -4  12   0       2291.43       2234.84        54.79 o
  -3  12   0        136.30        154.80        15.46 o
  -2  12   0         83.85         95.95        13.96 o
  -1  12   0       1524.83       1487.38        36.34 o
   0  12   0        205.97        226.80        22.30 o
   1  12   0       2086.29       2069.89        43.28 o
   2  12   0          1.62          1.78        10.16 o
   3  12   0        270.89        301.16        18.93 o
   4  12   0       1035.84       1023.07        33.37 o
   5  12   0        676.77        675.18        27.86 o
   6  12   0        226.35        264.51        24.04 o
   7  12   0        128.11        118.07        16.55 o
   8  12   0        241.05        247.70        25.23 o
   9  12   0         45.75         53.66        17.14 o
  10  12   0         68.67         57.74        17.08 o
  -9  13   0        623.39        764.24        50.89 o
  -8  13   0         59.04         68.37        24.87 o
  -7  13   0       1234.95       1260.02        91.38 o
  -6  13   0        324.04        256.14        35.93 o
  -5  13   0        723.82        724.91        66.59 o
  -4  13   0         81.59        124.54        19.08 o
  -3  13   0        184.42        160.78        24.97 o
  -2  13   0        439.43        473.15        25.33 o
  -1  13   0         27.48         33.29         9.73 o
   0  13   0          5.89         -0.71         9.58 o
   1  13   0         57.16         50.38        10.53 o
   2  13   0       1379.58       1386.67        43.16 o
   3  13   0          9.10         17.76        11.82 o
   4  13   0        604.94        632.24        28.10 o
   5  13   0        130.49        122.78        17.06 o
   6  13   0          5.96         12.55        11.76 o
   7  13   0        143.32        152.12        16.35 o
   8  13   0          2.08        -10.14        14.37 o
   9  13   0         92.63        169.00        37.56 o
  10  13   0          2.46          1.76        30.90 o
  -8  14   0          1.23        -24.23        24.23 o
  -7  14   0          2.43         16.43        20.61 o
  -6  14   0        517.07        476.76        46.43 o
  -5  14   0        236.98        236.17        33.35 o
  -4  14   0          8.89          3.06        20.32 o
  -3  14   0        129.97        132.66        21.29 o
  -2  14   0        303.44        248.38        25.95 o
  -1  14   0        323.35        339.65        26.24 o
   0  14   0        822.00        802.41        38.59 o
   1  14   0        417.65        400.28        28.75 o
   2  14   0        433.14        411.15        25.34 o
   3  14   0          0.74          9.26        13.09 o
   4  14   0         12.35         18.80        12.49 o
   5  14   0        635.82        659.61        29.96 o
   6  14   0          3.54          4.86        12.50 o
   7  14   0        218.79        252.30        27.07 o
   8  14   0         46.78          7.05        13.49 o
   9  14   0          0.17          9.32        30.07 o
  -6  15   0         75.02         88.50        66.04 o
  -5  15   0          5.74         22.51        19.65 o
  -4  15   0         14.08         -3.21        20.67 o
  -3  15   0         24.38         36.02        16.85 o
  -2  15   0        108.61        125.83        22.75 o
  -1  15   0         48.26         21.11        26.17 o
   0  15   0          6.61          2.99        12.98 o
   1  15   0         45.89         49.24        16.46 o
   2  15   0         17.95         11.26        13.16 o
   3  15   0         38.20         28.68        15.12 o
   4  15   0          1.42          6.59        14.80 o
   5  15   0        572.76        611.86        29.96 o
   6  15   0          4.57          2.70        13.92 o
   7  15   0         45.12         36.98        15.53 o
   8  15   0        243.47        256.74        60.02 o
  -5  16   0        161.99        157.32        45.67 o
  -4  16   0         54.59         21.20        17.38 o
  -3  16   0          7.81         27.12        23.07 o
  -2  16   0         18.55          1.07        15.99 o
  -1  16   0          3.44         14.48        24.13 o
   0  16   0        155.68        161.09        29.21 o
   1  16   0         16.09          0.21        15.77 o
   2  16   0         89.45        108.28        20.25 o
   3  16   0         36.37         64.31        19.90 o
   4  16   0          3.83        -13.72        14.92 o
   5  16   0        117.39        129.68        16.12 o
   6  16   0         58.26         17.30        19.48 o
  -2  17   0        320.49        399.37        64.26 o
  -1  17   0         78.19         67.83        24.26 o
   0  17   0          2.09         -3.37        19.33 o
   1  17   0         12.14         36.66        20.08 o
   2  17   0        107.99        127.59        26.38 o
   3  17   0          2.31         -5.22        34.70 o
  -1 -17   1          2.91         12.73        17.68 o
   0 -17   1          6.36         36.78        18.59 o
   1 -17   1          0.65          3.99        41.83 o
  -5 -16   1          0.20          4.06        18.15 o
  -4 -16   1         63.87         51.06        16.00 o
  -3 -16   1        294.75        329.72        25.48 o
  -2 -16   1          0.47         12.80        15.96 o
  -1 -16   1        442.70        438.39        34.57 o
   0 -16   1         24.83         46.45        16.33 o
   1 -16   1        244.35        316.20        39.45 o
   2 -16   1         31.18          1.19        17.25 o
   3 -16   1        168.04        202.98        33.37 o
   4 -16   1         69.05         54.59        21.97 o
  -7 -15   1         27.12          9.41        18.17 o
  -6 -15   1        663.41        728.07        33.07 o
  -5 -15   1        423.54        469.04        36.78 o
  -4 -15   1       1107.12       1137.26        43.72 o
  -3 -15   1       1218.07       1261.11        45.28 o
  -2 -15   1        499.30        490.87        33.48 o
  -1 -15   1        152.85        165.80        22.12 o
   0 -15   1          5.59          5.45        16.39 o
   1 -15   1        338.35        351.61        41.59 o
   2 -15   1        277.04        251.68        27.81 o
   3 -15   1        897.16        908.45        49.47 o
   4 -15   1        420.78        401.42        52.87 o
   5 -15   1        581.31        644.00        71.75 o
   6 -15   1        159.68        160.54        51.46 o
  -8 -14   1        356.03        353.57        33.17 o
  -7 -14   1         12.70         15.44        12.60 o
  -6 -14   1        631.27        605.16        29.24 o
  -5 -14   1          4.24         -7.16        11.88 o
  -4 -14   1         85.03         72.39        13.32 o
  -3 -14   1          0.35         12.48        12.22 o
  -2 -14   1       1382.81       1470.25        46.51 o
  -1 -14   1          0.56        -12.52        13.66 o
   0 -14   1       3564.17       3598.75        83.61 o
   1 -14   1          6.50          6.11        12.77 o
   2 -14   1        397.05        468.45        42.76 o
   3 -14   1         35.05         32.13        16.31 o
   4 -14   1         21.73         15.18        14.86 o
   5 -14   1        290.89        390.39        44.33 o
   6 -14   1        289.83        310.45        46.76 o
   7 -14   1         15.88          6.02        19.89 o
   8 -14   1         27.94         83.16        37.30 o
 -10 -13   1         12.21        -21.24        24.91 o
  -9 -13   1          7.30         28.80        17.26 o
  -8 -13   1        102.95         81.08        20.46 o
  -7 -13   1          5.82          0.05        11.72 o
  -6 -13   1        728.56        764.59        31.68 o
  -5 -13   1        985.36        960.21        34.46 o
  -4 -13   1        656.33        712.54        38.78 o
  -3 -13   1       2894.54       2904.21        58.96 o
  -2 -13   1        279.46        268.82        20.72 o
  -1 -13   1        553.79        621.37        33.67 o
   0 -13   1         48.29         46.68        20.25 o
   1 -13   1        755.32        750.01        32.42 o
   2 -13   1       1547.53       1558.20        51.28 o
   3 -13   1       2739.91       2664.20        78.05 o
   4 -13   1        338.08        367.59        29.66 o
   5 -13   1        117.01        124.79        40.42 o
   6 -13   1          1.84          9.26        35.08 o
   7 -13   1         22.91          2.63        23.97 o
   8 -13   1          0.78         15.38        43.72 o
   9 -13   1         58.22         43.53        23.65 o
 -11 -12   1        670.67        712.06        74.22 o
 -10 -12   1         92.21         80.46        18.17 o
  -9 -12   1        573.21        584.21        36.91 o
  -8 -12   1          7.93         20.29        13.43 o
  -7 -12   1        292.50        299.40        20.76 o
  -6 -12   1         37.19         23.60        10.63 o
  -5 -12   1          8.00         -7.71        11.07 o
  -4 -12   1        523.20        504.95        25.61 o
  -3 -12   1       1004.43       1064.59        33.84 o
  -2 -12   1        197.59        202.89        22.41 o
  -1 -12   1       2322.07       2395.15        45.92 o
   0 -12   1         35.48         23.44        10.23 o
   1 -12   1       2238.12       2332.76        45.42 o
   2 -12   1        102.71         90.16        11.58 o
   3 -12   1         58.68         46.00        10.22 o
   4 -12   1         93.45         75.22        11.97 o
   5 -12   1        463.07        471.33        32.15 o
   6 -12   1         43.73         93.20        35.00 o
   7 -12   1        126.00        119.92        42.93 o
   8 -12   1         76.08         65.88        20.69 o
   9 -12   1          8.11          5.89        16.98 o
  10 -12   1          1.32          6.74        26.57 o
 -11 -11   1        206.69        196.91        20.97 o
 -10 -11   1        185.52        177.98        19.22 o
  -9 -11   1        447.66        426.83        23.70 o
  -8 -11   1        800.52        809.17        30.97 o
  -7 -11   1        862.49        881.93        31.79 o
  -6 -11   1        148.21        161.57        16.00 o
  -5 -11   1        122.73         86.69        10.31 o
  -4 -11   1        293.59        293.43        18.61 o
  -3 -11   1        352.95        332.86        19.04 o
  -2 -11   1         41.33         50.08        11.04 o
  -1 -11   1        195.43        172.04        15.37 o
   0 -11   1         99.21         92.15        10.62 o
   1 -11   1          0.04          0.64         7.38 o
   2 -11   1          5.02          0.64         6.03 o
   3 -11   1        122.25        120.82        12.81 o
   4 -11   1        701.43        718.45        31.79 o
   5 -11   1         13.33         -2.18        10.17 o
   6 -11   1        101.33         75.84        12.40 o
   7 -11   1         69.86         45.71        13.21 o
   8 -11   1        164.71        180.92        20.09 o
   9 -11   1         18.68         19.32        18.98 o
  10 -11   1        234.58        244.48        24.56 o
  11 -11   1         17.65         23.15        25.65 o
 -12 -10   1        733.65        733.12        43.61 o
 -11 -10   1          1.36         -2.17        16.67 o
 -10 -10   1       1042.65       1027.73        36.65 o
  -9 -10   1        173.44        148.48        15.05 o
  -8 -10   1        138.95        167.06        15.48 o
  -7 -10   1         59.60         52.49        10.75 o
  -6 -10   1         92.41        104.36        12.45 o
  -5 -10   1         83.95         72.58        10.90 o
  -4 -10   1        448.85        459.68        18.55 o
  -3 -10   1          1.45          6.44         6.53 o
  -2 -10   1       1998.72       1951.98        28.05 o
  -1 -10   1         18.10         10.79         6.19 o
   0 -10   1        179.79        152.94         9.26 o
   1 -10   1         31.75         39.37        10.68 o
   2 -10   1       1188.30       1213.33        27.86 o
   3 -10   1         61.75         66.44         8.98 o
   4 -10   1        652.89        599.75        41.82 o
   5 -10   1        414.69        411.37        20.77 o
   6 -10   1        227.16        230.41        16.49 o
   7 -10   1         23.28         20.57         9.24 o
   8 -10   1          0.89          1.13        12.05 o
   9 -10   1          1.02        -16.82        16.82 o
  10 -10   1        132.57        170.77        24.57 o
  11 -10   1        103.22        119.58        23.71 o
  12 -10   1          1.68         -7.74        28.65 o
 -13  -9   1         74.21         97.33        21.31 o
 -12  -9   1        174.44        203.57        37.53 o
 -11  -9   1         85.86         60.66        14.67 o
 -10  -9   1        127.89        145.28        17.32 o
  -9  -9   1       2141.81       2178.77        49.34 o
  -8  -9   1        172.08        169.45        15.12 o
  -7  -9   1       1800.45       1914.83        43.18 o
  -6  -9   1        501.39        513.96        26.14 o
  -5  -9   1        781.36        738.35        27.29 o
  -4  -9   1        454.30        444.99        17.62 o
  -3  -9   1       1484.53       1446.48        23.89 o
  -2  -9   1          2.10         13.52         4.74 o
  -1  -9   1        815.62        711.26        34.10 o
   0  -9   1         47.91         67.29         5.64 o
   1  -9   1        394.63        373.81        19.54 o
   2  -9   1        568.59        574.73        19.42 o
   3  -9   1        434.08        403.64        12.52 o
   4  -9   1          0.22         -4.47         4.47 o
   5  -9   1        310.88        322.78        12.81 o
   6  -9   1        282.96        303.10        13.53 o
   7  -9   1       2199.55       2262.39        53.94 o
   8  -9   1        273.82        264.25        20.93 o
   9  -9   1        723.92        778.66        35.75 o
  10  -9   1          9.01         13.55        14.43 o
  11  -9   1        365.83        408.77        35.17 o
  12  -9   1          0.37        -14.23        17.88 o
  13  -9   1         11.07        -32.95        32.95 o
 -13  -8   1        301.03        313.02        25.84 o
 -12  -8   1        263.90        274.39        22.74 o
 -11  -8   1        509.93        506.98        28.44 o
 -10  -8   1        177.04        207.45        19.69 o
  -9  -8   1         17.63         15.50        11.65 o
  -8  -8   1         67.09         63.63        17.71 o
  -7  -8   1        447.84        469.35        23.40 o
  -6  -8   1       3438.47       3381.40        92.86 o
  -5  -8   1        341.33        356.21        20.32 o
  -4  -8   1       2190.94       2242.23        49.31 o
  -3  -8   1        969.24        998.62        18.36 o
  -2  -8   1        127.42        129.68         7.61 o
  -1  -8   1       1168.19       1181.25        20.49 o
   0  -8   1        103.29         97.97         5.30 o
   1  -8   1       1726.92       1862.94        42.52 o
   2  -8   1        268.76        241.63        14.72 o
   3  -8   1        896.80        887.12        18.51 o
   4  -8   1        592.72        540.63        11.86 o
   5  -8   1       1426.39       1399.89        26.52 o
   6  -8   1       1573.30       1463.63        27.09 o
   7  -8   1          9.99          3.30         8.26 o
   8  -8   1        702.88        711.19        31.74 o
   9  -8   1         36.76         52.93        14.17 o
  10  -8   1        955.20       1016.17        50.78 o
  11  -8   1        466.51        483.02        32.02 o
  12  -8   1        358.76        416.60        31.40 o
  13  -8   1          6.97         22.64        24.50 o
 -14  -7   1         17.75         12.14        19.61 o
 -13  -7   1          1.01        -13.00        13.00 o
 -12  -7   1          1.84          3.93        10.38 o
 -11  -7   1        243.11        221.28        22.01 o
 -10  -7   1        158.35        180.79        19.09 o
  -9  -7   1        285.13        321.96        24.25 o
  -8  -7   1       3167.95       3092.56        65.22 o
  -7  -7   1        300.91        272.25        12.45 o
  -6  -7   1       2573.26       2534.30        55.34 o
  -5  -7   1        229.19        193.18        24.23 o
  -4  -7   1        381.38        341.16        21.90 o
  -3  -7   1       2459.44       2402.17        34.16 o
  -2  -7   1         78.77         92.62         7.64 o
  -1  -7   1         59.57         79.16         6.15 o
   0  -7   1         46.92         26.63         4.87 o
   1  -7   1        301.83        327.51        17.64 o
   2  -7   1        198.19        211.91         8.54 o
   3  -7   1          5.59         11.04         3.80 o
   4  -7   1       1028.22        998.87        16.29 o
   5  -7   1       1045.92        985.85        17.75 o
   6  -7   1       1235.17       1219.22        31.25 o
   7  -7   1         87.63         99.49         7.90 o
   8  -7   1       3198.74       3278.79        60.97 o
   9  -7   1          0.98        -14.17        14.17 o
  10  -7   1        542.65        471.34        33.79 o
  11  -7   1         55.23         69.22        25.50 o
  12  -7   1          1.15        -17.91        17.91 o
  13  -7   1         51.42         49.35        18.99 o
  14  -7   1        238.28        269.49        65.65 o
 -14  -6   1         30.60          2.49        13.33 o
 -13  -6   1        148.08        146.97        18.72 o
 -12  -6   1        331.20        303.74        21.92 o
 -11  -6   1         59.59         66.52        14.35 o
 -10  -6   1        221.76        209.16        19.71 o
  -9  -6   1        809.99        820.46        34.01 o
  -8  -6   1        525.31        504.54        19.75 o
  -7  -6   1       1530.82       1517.47        32.55 o
  -6  -6   1       1478.83       1561.52        30.81 o
  -5  -6   1       3635.17       3530.76        55.96 o
  -4  -6   1        562.10        639.97        27.43 o
  -3  -6   1       2843.10       2770.44        35.69 o
  -2  -6   1       3376.44       3434.80        37.33 o
  -1  -6   1       1027.95        970.98        22.20 o
   0  -6   1        451.92        348.09        15.64 o
   1  -6   1       2122.03       2087.89        30.94 o
   2  -6   1       1374.10       1417.70        20.68 o
   3  -6   1       3149.50       3036.28        25.73 o
   4  -6   1        326.17        373.04         9.48 o
   5  -6   1       1771.52       1821.54        23.43 o
   7  -6   1          9.83         12.15         4.66 o
   8  -6   1        517.64        525.08        27.12 o
   9  -6   1        933.55        972.47        44.23 o
  10  -6   1        173.36        165.28        21.76 o
  11  -6   1       1679.46       1796.55        67.18 o
  12  -6   1        371.57        371.78        49.59 o
  13  -6   1        478.44        479.61        57.97 o
  14  -6   1        200.60        248.15        35.14 o
 -14  -5   1         24.94         39.88        14.98 o
 -13  -5   1          4.87        -11.54        14.23 o
 -12  -5   1        229.77        227.02        19.35 o
 -11  -5   1          5.50         -7.40        11.52 o
 -10  -5   1         58.58         62.91        13.74 o
  -9  -5   1        731.42        685.35        30.89 o
  -8  -5   1          0.51          8.54         7.48 o
  -7  -5   1        319.07        307.87        15.08 o
  -6  -5   1       1538.69       1513.48        37.77 o
  -5  -5   1       5368.07       5228.00        65.38 o
  -4  -5   1         90.72         99.22         7.26 o
  -3  -5   1       2650.72       2641.21        35.69 o
  -2  -5   1        314.35        311.27        13.40 o
  -1  -5   1        642.65        651.87        15.38 o
   0  -5   1         17.91         21.92         4.69 o
   1  -5   1        193.47        200.25         8.42 o
   2  -5   1        113.06        102.37         4.14 o
   3  -5   1       1023.55        985.75        13.32 o
   4  -5   1       1938.11       1953.87        22.94 o
   5  -5   1       3150.60       3104.97        33.44 o
   6  -5   1       5940.54       5681.94        54.63 o
   7  -5   1        939.15        917.64        18.01 o
   8  -5   1        311.08        286.24        12.40 o
   9  -5   1        413.36        417.36        27.53 o
  10  -5   1          8.78          7.34        15.31 o
  11  -5   1          0.68         30.23        14.76 o
  12  -5   1        266.48        322.91        42.10 o
  13  -5   1        134.58        114.64        34.09 o
  14  -5   1        251.07        253.29        30.98 o
 -15  -4   1         50.99         78.08        40.86 o
 -14  -4   1        923.31       1006.57        41.96 o
 -13  -4   1        186.81        171.98        20.57 o
 -12  -4   1       1354.08       1279.20        37.05 o
 -11  -4   1        153.76        121.26        15.07 o
 -10  -4   1         31.65         29.47        12.61 o
  -9  -4   1        455.64        413.64        45.11 o
  -8  -4   1         24.44         21.26         6.41 o
  -7  -4   1         36.95         43.42         8.29 o
  -6  -4   1          0.08         -1.79         6.95 o
  -5  -4   1       2383.45       2709.03        38.07 o
  -4  -4   1         64.40         87.92         6.00 o
  -3  -4   1          4.86          8.88         4.33 o
  -2  -4   1        413.77        366.21         9.88 o
  -1  -4   1         42.10         33.40         4.26 o
   0  -4   1       7446.02       7572.19        73.14 o
   1  -4   1          3.78          3.36         3.98 o
   2  -4   1         39.70         77.91         4.10 o
   3  -4   1       1620.82       1745.84        17.93 o
   4  -4   1        849.30        883.81        13.28 o
   5  -4   1       1079.82       1168.21        16.72 o
   6  -4   1        167.47        165.11         7.05 o
   7  -4   1         59.87         71.83         6.60 o
   8  -4   1       1227.83       1217.42        29.30 o
   9  -4   1       1184.56       1166.03        35.33 o
  10  -4   1       2180.69       2093.64        67.96 o
  11  -4   1        207.33        204.17        25.90 o
  12  -4   1        964.65       1042.45        53.95 o
  13  -4   1          0.52          9.13        16.68 o
  14  -4   1        175.84        175.71        31.76 o
  15  -4   1        260.44        306.41        74.37 o
 -15  -3   1         57.12         78.56        31.93 o
 -14  -3   1         52.99         41.15        19.34 o
 -13  -3   1         35.61         15.35        12.53 o
 -12  -3   1        282.56        237.72        19.97 o
 -11  -3   1        419.65        430.19        24.08 o
 -10  -3   1        227.51        256.05        20.29 o
  -9  -3   1       1316.00       1294.94        42.44 o
  -8  -3   1        538.65        533.68        29.43 o
  -7  -3   1         24.31         33.15         7.16 o
  -6  -3   1        977.28        975.81        33.57 o
  -5  -3   1       2714.42       2934.36        38.20 o
  -4  -3   1        669.35        815.54        16.39 o
  -3  -3   1       8141.49       8626.11        55.93 o
  -2  -3   1         41.32         51.73         4.26 o
  -1  -3   1      18838.98      19350.84       127.86 o
   0  -3   1         27.52         37.60         4.84 o
   1  -3   1      12167.98      12796.40       108.53 o
   2  -3   1        266.96        260.36         7.23 o
   3  -3   1       2405.58       2485.21        20.92 o
   4  -3   1        372.80        469.62         9.68 o
   5  -3   1       4006.42       4257.99        41.44 o
   6  -3   1        346.01        379.98        12.43 o
   7  -3   1       1321.35       1206.82        23.92 o
   8  -3   1        925.73        993.80        29.50 o
   9  -3   1         26.58         30.17        10.38 o
  10  -3   1         65.75         53.46        13.48 o
  11  -3   1         44.87         73.90        17.03 o
  12  -3   1         44.24         44.83        17.15 o
  13  -3   1        824.90        901.64        52.16 o
  14  -3   1          0.90          3.01        17.75 o
  15  -3   1        693.24        757.57        52.87 o
 -15  -2   1        643.79        713.49        87.70 o
 -14  -2   1         37.66         34.53        16.50 o
 -13  -2   1       2239.25       2175.36        56.38 o
 -12  -2   1        634.29        608.48        28.51 o
 -11  -2   1        531.67        544.83        26.59 o
 -10  -2   1          2.77         -9.54         9.81 o
  -9  -2   1          2.05          5.03        11.74 o
  -8  -2   1        726.96        816.31        31.25 o
  -7  -2   1        248.76        261.59        17.40 o
  -6  -2   1        539.51        603.84        23.89 o
  -5  -2   1        261.19        336.89        12.11 o
  -4  -2   1       1859.77       2003.90        25.17 o
  -3  -2   1       4209.23       4554.69        43.81 o
  -2  -2   1        503.47        493.60         9.98 o
  -1  -2   1       1650.97       1860.08        23.15 o
   0  -2   1       1281.59       1303.66        24.40 o
   1  -2   1       1270.05       1426.93        15.62 o
   2  -2   1        226.39        208.22         5.49 o
   3  -2   1       1537.19       1653.85        17.84 o
   4  -2   1       3271.92       3608.00        33.83 o
   5  -2   1         67.69        101.75         6.71 o
   6  -2   1          3.78         12.40         5.91 o
   7  -2   1       1592.56       1591.74        37.08 o
   8  -2   1        635.58        616.29        37.54 o
   9  -2   1       3119.00       3025.93        67.43 o
  10  -2   1         50.53         45.56        10.65 o
  11  -2   1        209.39        235.39        19.15 o
  12  -2   1        257.83        258.15        28.52 o
  13  -2   1        734.25        667.01        45.08 o
  14  -2   1          0.70        -11.85        20.97 o
  15  -2   1          3.06          1.81        20.20 o
 -15  -1   1         27.69         47.54        25.14 o
 -14  -1   1          2.42        -10.12        15.14 o
 -13  -1   1          2.96          2.71        17.35 o
 -12  -1   1        181.15        177.42        16.02 o
 -11  -1   1       1029.92       1075.16        39.42 o
 -10  -1   1         52.80         45.26        10.13 o
  -9  -1   1       2108.89       2166.33        44.31 o
  -8  -1   1        358.78        386.21        14.17 o
  -7  -1   1       2392.31       2353.22        39.39 o
  -6  -1   1       1088.19       1111.95        22.24 o
  -5  -1   1         79.86         79.17         5.91 o
  -4  -1   1       3068.63       3107.55        33.49 o
  -3  -1   1      14549.65      15097.01       133.39 o
  -2  -1   1       7825.16       8152.35        77.83 o
  -1  -1   1        461.90        494.41        20.16 o
   1  -1   1        280.58        306.89        12.97 o
   2  -1   1       7702.34       7993.69        56.01 o
   3  -1   1       2615.97       2671.92        29.63 o
   4  -1   1       1360.37       1317.51        21.51 o
   5  -1   1       3357.09       3499.84        67.66 o
   6  -1   1       3837.34       3847.34        58.75 o
   7  -1   1       1822.46       1885.93        46.67 o
   8  -1   1        345.46        377.35        22.27 o
   9  -1   1         33.56         38.74        11.43 o
  10  -1   1         15.00         -9.49         9.68 o
  11  -1   1        579.62        549.42        28.42 o
  12  -1   1        157.24        155.08        22.51 o
  13  -1   1          1.10         10.10        17.52 o
  14  -1   1        850.68        882.18        64.39 o
  15  -1   1        207.11        208.23        25.27 o
 -15   0   1         64.79         78.64        23.79 o
 -14   0   1        516.59        533.92        40.47 o
 -13   0   1          1.77         -2.69        15.45 o
 -12   0   1        837.60        864.40        32.09 o
 -11   0   1         71.62         66.32        10.59 o
 -10   0   1        496.27        482.00        22.67 o
  -9   0   1          2.78         -2.97         6.26 o
  -8   0   1        450.84        485.86        15.15 o
  -7   0   1       1803.77       1779.33        29.81 o
  -6   0   1       1009.01       1113.25        23.19 o
  -5   0   1       5696.80       6043.08        68.60 o
  -4   0   1       1241.95       1290.70        40.22 o
  -3   0   1       1384.26       1588.03        32.97 o
  -2   0   1      22731.31      24492.19       405.39 o
   2   0   1      23172.81      24770.65       207.09 o
   3   0   1       3549.06       4001.43        42.85 o
   4   0   1         32.53         22.90         6.91 o
   5   0   1       7092.95       7426.87       146.45 o
   6   0   1       3864.97       3886.83       113.04 o
   7   0   1         47.61         20.54        10.93 o
   8   0   1       2694.56       2695.02        48.52 o
   9   0   1          0.10          7.83         7.42 o
  10   0   1        240.13        217.97        14.78 o
  11   0   1          4.25         -3.48         9.70 o
  12   0   1        734.75        730.11        34.79 o
  13   0   1          8.67        -18.54        19.23 o
  14   0   1         10.54          5.88        16.64 o
  15   0   1          2.08          4.24        16.47 o
 -15   1   1         32.97         52.82        20.72 o
 -14   1   1          8.61         15.74        15.79 o
 -13   1   1         71.37         66.80        22.77 o
 -12   1   1        104.82        122.19        20.80 o
 -11   1   1          5.70          5.44         9.05 o
 -10   1   1        426.14        443.44        24.17 o
  -9   1   1        259.47        233.47        11.44 o
  -8   1   1       3480.14       3568.70        50.30 o
  -7   1   1       2931.27       2947.68        52.70 o
  -6   1   1       4453.69       4516.36        67.62 o
  -5   1   1       3419.17       3452.95        50.51 o
  -4   1   1          7.23          5.44         9.50 o
  -3   1   1        328.14        307.46        21.06 o
  -2   1   1          0.52         -2.30         7.70 o
   2   1   1       2395.06       2492.06        49.78 o
   3   1   1       1705.72       1806.80        23.55 o
   4   1   1       1191.14       1207.86        18.52 o
   5   1   1       6805.95       6908.25        61.82 o
   6   1   1       6103.42       6092.05        72.97 o
   7   1   1       1220.06       1288.50        63.20 o
   8   1   1       3358.90       3182.41        71.69 o
   9   1   1         66.15         46.66         5.71 o
  10   1   1         47.08         38.91         8.13 o
  11   1   1          8.12         -5.63        12.11 o
  12   1   1          6.14         22.62        11.74 o
  13   1   1         64.56         50.70        16.98 o
  14   1   1        839.37        843.03        48.91 o
  15   1   1        302.25        336.82        31.07 o
 -15   2   1         19.69          1.39        16.64 o
 -14   2   1        241.07        260.11        29.63 o
 -13   2   1        391.62        403.72        44.13 o
 -12   2   1         28.85         16.56        15.88 o
 -11   2   1       1330.84       1321.53        56.18 o
 -10   2   1         35.09         29.96         9.28 o
  -9   2   1        322.50        298.07        18.35 o
  -8   2   1          1.64          0.42         7.61 o
  -7   2   1        412.34        418.35        18.15 o
  -6   2   1          0.08         10.14         6.14 o
  -5   2   1       1591.99       1577.89        32.53 o
  -4   2   1        183.47        237.27         9.17 o
  -3   2   1        788.53        814.32        17.48 o
  -2   2   1         34.24         43.65         5.89 o
  -1   2   1      66794.64      65876.21      1155.15 o
   0   2   1       3729.98       3968.73        76.01 o
   1   2   1      74201.50      71947.66       802.30 o
   2   2   1       3015.81       3205.50        54.78 o
   3   2   1         82.71         73.95         4.70 o
   4   2   1        859.24        944.66        15.07 o
   5   2   1        368.30        460.00        12.40 o
   6   2   1          1.41          9.07         4.71 o
   7   2   1       2366.45       2295.78        33.00 o
   8   2   1        499.84        513.98        15.97 o
   9   2   1       3745.62       3578.62        47.97 o
  10   2   1         66.94         86.16        13.68 o
  11   2   1       1470.26       1425.30        42.09 o
  12   2   1        726.68        704.04        31.32 o
  13   2   1        628.41        581.06        30.27 o
  14   2   1          0.06         10.74        20.38 o
  15   2   1         20.35         42.00        19.75 o
 -15   3   1          1.02         30.42        18.79 o
 -14   3   1         72.83        120.37        46.28 o
 -13   3   1        100.09         80.89        24.66 o
 -12   3   1        168.08        165.63        24.14 o
 -11   3   1        146.42        142.47        21.52 o
 -10   3   1          1.03         -7.84         7.84 o
  -9   3   1         56.04         50.62        11.31 o
  -8   3   1       2965.84       2898.71        52.41 o
  -7   3   1       1639.15       1638.67        34.79 o
  -6   3   1       6641.49       6554.17       107.18 o
  -5   3   1       5481.26       5506.97        56.03 o
  -4   3   1         15.19         23.73         5.32 o
  -3   3   1        117.60        116.80         7.09 o
  -2   3   1       4427.06       4151.90        33.66 o
  -1   3   1       7252.32       7465.71        48.61 o
   0   3   1        152.19        161.02         5.00 o
   1   3   1       9346.37       9686.44        60.48 o
   2   3   1       4306.74       4113.81        55.91 o
   3   3   1       1971.22       1990.37        21.22 o
   4   3   1       2381.12       2368.21        25.61 o
   5   3   1       1931.53       1820.82        25.10 o
   6   3   1      12646.63      12725.50       102.96 o
   7   3   1       2922.74       2841.69        43.11 o
   8   3   1        652.79        609.49        18.45 o
   9   3   1       1052.70        934.44        23.77 o
  10   3   1        248.59        202.74        13.46 o
  11   3   1         14.64          3.05        11.23 o
  12   3   1        101.25         90.72        16.02 o
  13   3   1       1292.53       1393.92        51.52 o
  14   3   1        250.44        291.46        36.83 o
  15   3   1        619.60        601.39       102.48 o
 -15   4   1        363.21        401.54        73.63 o
 -14   4   1        837.45        895.80        66.65 o
 -13   4   1        192.61        180.81        32.13 o
 -12   4   1       1040.88       1001.72        52.14 o
 -11   4   1          0.04         -4.67        14.28 o
 -10   4   1        218.59        154.49        20.16 o
  -9   4   1       1748.53       1626.56        38.02 o
  -8   4   1       1839.38       1786.94        31.50 o
  -7   4   1        102.60        101.13         7.83 o
  -6   4   1        317.20        325.84        10.18 o
  -5   4   1        369.09        403.63        14.30 o
  -4   4   1        261.15        319.41        10.03 o
  -3   4   1       2205.12       2325.47        23.39 o
  -2   4   1      20204.69      20719.20       127.46 o
  -1   4   1         18.46          6.67         3.42 o
   0   4   1       6873.53       7366.50        60.68 o
   1   4   1         25.31         11.97         4.10 o
   2   4   1      17134.21      17692.99       146.11 o
   3   4   1       2905.29       3134.15        30.42 o
   4   4   1        286.42        258.31         9.29 o
   5   4   1        418.91        481.37        11.70 o
   6   4   1        268.61        287.32        11.81 o
   7   4   1          0.93         -2.74         5.02 o
   8   4   1       5240.82       5451.66        69.26 o
   9   4   1        708.29        750.92        22.50 o
  10   4   1       4588.50       4627.01        62.88 o
  11   4   1         92.28         92.17        12.07 o
  12   4   1       1617.87       1665.07        54.66 o
  13   4   1         62.84         52.53        14.55 o
  14   4   1        163.93        123.74        20.74 o
  15   4   1         70.48        213.25        54.05 o
 -14   5   1         10.86         20.26        17.49 o
 -13   5   1        102.90        111.80        26.70 o
 -12   5   1        836.14        803.98        47.65 o
 -11   5   1         25.52         44.75        17.06 o
 -10   5   1        393.24        408.41        31.07 o
  -9   5   1         98.13         93.72        17.48 o
  -8   5   1         62.68         53.27         7.88 o
  -7   5   1       2547.19       2454.19        44.17 o
  -6   5   1        393.58        336.27        14.15 o
  -5   5   1       9036.88       8736.36        77.86 o
  -4   5   1        329.38        238.74         6.47 o
  -3   5   1       5513.25       5553.76        42.81 o
  -2   5   1       6532.26       6882.64        51.03 o
  -1   5   1         58.50         73.17         4.59 o
   0   5   1          1.90         10.34         3.48 o
   1   5   1          1.50         11.02         5.51 o
   2   5   1       3071.27       3213.87        37.01 o
   3   5   1       1539.80       1557.22        24.44 o
   4   5   1        833.97        643.36        15.95 o
   5   5   1      10386.36      10370.39        98.07 o
   6   5   1       1174.62       1143.14        23.01 o
   7   5   1       7545.80       7327.90        81.87 o
   8   5   1        208.30        187.78        12.31 o
   9   5   1        493.03        479.95        18.80 o
  10   5   1         22.11         20.45         9.00 o
  11   5   1         76.07         79.67        12.37 o
  12   5   1         12.67          5.91        15.15 o
  13   5   1        542.08        533.34        33.75 o
  14   5   1        120.41        112.23        16.87 o
  15   5   1        334.21        379.35        50.44 o
 -14   6   1         44.31         20.10        19.18 o
 -13   6   1        971.23        997.11        69.10 o
 -12   6   1        103.47        121.29        22.58 o
 -11   6   1        336.91        328.72        30.84 o
 -10   6   1        542.09        585.34        36.89 o
  -9   6   1        843.60        775.30        39.64 o
  -8   6   1        178.20        184.63        20.13 o
  -7   6   1       2262.23       2085.02        39.88 o
  -6   6   1       1011.34       1044.21        22.49 o
  -5   6   1        937.00        843.86        27.31 o
  -4   6   1       1767.83       1674.21        20.14 o
  -3   6   1       3280.01       3156.13        37.92 o
  -2   6   1         73.05         50.44         9.99 o
  -1   6   1      16870.95      16894.98       161.76 o
   0   6   1       1911.76       1851.08        21.18 o
   1   6   1      12172.53      11896.13        98.16 o
   2   6   1         11.26         17.87         6.76 o
   3   6   1       2426.40       2471.83        40.89 o
   4   6   1          7.46         -2.53         6.08 o
   5   6   1        634.28        734.99        20.19 o
   6   6   1       1004.03        996.09        24.37 o
   7   6   1       2569.03       2590.11        81.07 o
   8   6   1         17.96         24.63         8.39 o
   9   6   1       3065.41       3030.69        56.97 o
  10   6   1       1632.19       1617.58        42.42 o
  11   6   1        644.66        661.57        28.35 o
  12   6   1       1228.46       1263.75        89.00 o
  13   6   1        351.71        361.44        26.10 o
  14   6   1        242.70        268.26        25.24 o
 -14   7   1        179.86        244.36        39.63 o
 -13   7   1          0.90         -6.57        17.24 o
 -12   7   1         80.65         72.87        17.55 o
 -11   7   1        517.57        511.27        36.93 o
 -10   7   1         56.12         96.01        20.05 o
  -9   7   1        633.08        620.85        36.18 o
  -8   7   1       1116.47       1060.60        38.78 o
  -7   7   1        108.39        101.77        10.15 o
  -6   7   1       5779.61       5257.07        74.47 o
  -5   7   1        155.23        129.73         6.31 o
  -4   7   1       6628.28       6438.59        62.90 o
  -3   7   1         23.01          7.99         7.66 o
  -2   7   1       3415.56       3045.81        39.21 o
  -1   7   1       2004.93       2022.84        43.39 o
   0   7   1         22.73         22.35         5.17 o
   1   7   1        810.43        845.76        18.32 o
   2   7   1       2327.37       2009.91        35.49 o
   3   7   1        385.10        380.25        53.04 o
   4   7   1       2226.46       2147.93        48.58 o
   5   7   1        861.96        871.17        30.89 o
   6   7   1       7172.09       6737.89        91.43 o
   7   7   1        647.76        690.48        26.93 o
   8   7   1        610.75        623.82        27.67 o
   9   7   1        631.19        606.11        28.31 o
  10   7   1        114.15        129.88        15.96 o
  11   7   1         15.28         23.30        10.38 o
  12   7   1        121.30        124.84        17.24 o
  13   7   1          0.06          1.21        12.57 o
  14   7   1        129.26        133.18        26.31 o
 -13   8   1         76.43         98.70        22.56 o
 -12   8   1        682.46        682.88        35.10 o
 -11   8   1         63.49         67.25        16.35 o
 -10   8   1       1449.53       1472.35        51.78 o
  -9   8   1        509.72        493.68        29.18 o
  -8   8   1       1974.11       1811.21        51.44 o
  -7   8   1          2.36          7.22        11.16 o
  -6   8   1       1507.10       1291.52        57.82 o
  -5   8   1        162.37        172.70        10.98 o
  -4   8   1         46.24         52.33         7.20 o
  -3   8   1         57.54         48.69         9.73 o
  -2   8   1       5663.65       5503.40       103.84 o
  -1   8   1       1211.98       1075.60        19.99 o
   0   8   1      13978.83      13617.42       302.06 o
   1   8   1        380.23        320.70        14.01 o
   2   8   1       8221.10       8120.77       105.94 o
   3   8   1        208.16        215.27        18.57 o
   4   8   1          8.46         12.50         8.80 o
   5   8   1         83.75         79.43        10.98 o
   6   8   1       1667.80       1595.71        35.01 o
   7   8   1       1287.30       1332.65        38.46 o
   8   8   1        907.39        864.02        27.07 o
   9   8   1        426.12        429.73        23.17 o
  10   8   1        398.51        411.22        29.27 o
  11   8   1        137.25        119.88        14.07 o
  12   8   1        172.72        175.38        19.48 o
  13   8   1        107.27        104.91        27.75 o
  14   8   1         42.90         20.22        41.07 o
 -13   9   1        187.45        227.56        51.05 o
 -12   9   1        158.24        172.70        23.10 o
 -11   9   1        363.21        386.57        25.91 o
 -10   9   1         20.23         29.08        13.21 o
  -9   9   1        170.79        186.94        20.11 o
  -8   9   1        945.56        949.74        37.92 o
  -7   9   1       2332.79       2348.08        57.17 o
  -6   9   1       1178.54       1175.07        30.13 o
  -5   9   1       2704.37       2655.49        39.72 o
  -4   9   1        102.58        103.71        12.45 o
  -3   9   1       2673.51       2541.94        43.35 o
  -2   9   1         89.38        102.58         9.92 o
  -1   9   1        720.22        663.41        15.53 o
   0   9   1         18.26         13.28         9.08 o
   1   9   1         81.12         62.51         8.94 o
   2   9   1       1078.30       1139.50        25.16 o
   3   9   1       4671.27       4434.41       103.83 o
   4   9   1        846.13        860.82        25.42 o
   5   9   1       2015.35       1904.80        39.12 o
   6   9   1        745.07        747.75        25.26 o
   7   9   1         17.71         13.53        10.94 o
   8   9   1          1.08         -6.44         9.21 o
   9   9   1        235.15        269.66        16.64 o
  10   9   1          0.01          1.72        11.96 o
  11   9   1        163.18        167.33        16.49 o
  12   9   1        155.69        123.95        24.07 o
  13   9   1          8.28         12.05        19.71 o
 -12  10   1        177.56        191.78        28.08 o
 -11  10   1        961.02       1006.20        54.80 o
 -10  10   1        158.03        135.46        19.64 o
  -9  10   1       3275.34       3239.77        76.26 o
  -8  10   1        289.75        274.81        22.43 o
  -7  10   1        612.81        591.56        29.11 o
  -6  10   1        142.14        134.05        19.25 o
  -5  10   1          3.65          5.21         8.48 o
  -4  10   1          1.61          9.74         8.14 o
  -3  10   1       2491.15       2519.43        55.85 o
  -2  10   1         10.74          8.74         6.18 o
  -1  10   1       2196.14       2037.17        28.48 o
   0  10   1        896.01        822.10        20.00 o
   1  10   1       2268.99       2179.50        41.85 o
   2  10   1        257.04        279.26        13.51 o
   3  10   1       2245.19       2168.53        46.88 o
   4  10   1        107.35         91.82         9.91 o
   5  10   1        264.75        241.27        22.85 o
   6  10   1          2.77          5.64         8.79 o
   7  10   1         16.38         28.97        10.36 o
   8  10   1          0.90         13.78         9.72 o
   9  10   1       1477.54       1433.45        45.27 o
  10  10   1         56.14         54.79        11.20 o
  11  10   1        245.79        292.21        37.36 o
  12  10   1         60.22         40.35        17.04 o
  13  10   1        160.54        200.32        53.63 o
 -12  11   1        250.78        232.33        47.90 o
 -11  11   1        156.68        142.28        25.97 o
 -10  11   1          1.12         13.25        21.80 o
  -9  11   1        179.34        141.77        22.57 o
  -8  11   1       1085.65       1198.88        53.87 o
  -7  11   1        503.34        568.04        29.14 o
  -6  11   1       1221.70       1284.99        40.77 o
  -5  11   1        925.43        984.61        27.51 o
  -4  11   1        599.36        599.46        20.86 o
  -3  11   1        231.75        231.62        23.02 o
  -2  11   1        539.80        457.70        17.50 o
  -1  11   1        155.17        158.39        11.19 o
   0  11   1          0.36         -2.34         6.08 o
   1  11   1        478.32        526.62        24.60 o
   2  11   1        293.27        260.20        13.61 o
   3  11   1        739.50        755.67        22.88 o
   4  11   1        232.49        210.05        13.56 o
   5  11   1        233.04        262.27        15.40 o
   6  11   1        971.07        999.79        31.28 o
   7  11   1        553.84        563.69        24.64 o
   8  11   1        327.58        347.14        20.29 o
   9  11   1        211.57        176.85        18.09 o
  10  11   1        153.58        168.54        17.60 o
  11  11   1        145.86        181.25        21.41 o
  12  11   1        144.53        167.39        48.05 o
 -11  12   1        414.20        337.47        55.48 o
 -10  12   1        630.85        732.35        47.78 o
  -9  12   1        136.76        105.17        35.21 o
  -8  12   1        944.18        981.86        50.00 o
  -7  12   1         14.90        -13.75        13.75 o
  -6  12   1        131.16        104.89        16.50 o
  -5  12   1         53.14         47.85        15.31 o
  -4  12   1       1429.28       1398.29        42.30 o
  -3  12   1         60.75         56.52        11.97 o
  -2  12   1       1217.22       1271.12        39.98 o
  -1  12   1        239.88        199.90        18.51 o
   0  12   1        288.37        295.49        14.40 o
   1  12   1        189.48        172.16        15.90 o
   2  12   1        245.35        257.20        22.93 o
   3  12   1         42.22         57.12        11.11 o
   4  12   1       1827.88       1874.64        48.82 o
   5  12   1         51.98         58.69        14.71 o
   6  12   1        881.94        831.17        30.62 o
   7  12   1          9.11         21.20        10.93 o
   8  12   1        201.88        193.60        19.17 o
   9  12   1         13.75         11.84        12.14 o
  10  12   1        793.66        833.57        63.94 o
  11  12   1        113.18         49.04        37.82 o
  -9  13   1        126.89        177.39        28.30 o
  -8  13   1          0.68         -7.36        19.16 o
  -7  13   1       1741.18       1775.85        58.21 o
  -6  13   1        115.57        115.05        18.09 o
  -5  13   1        772.25        861.58        63.01 o
  -4  13   1        684.40        682.09        30.89 o
  -3  13   1         99.57        105.79        14.52 o
  -2  13   1        866.38        855.62        34.15 o
  -1  13   1          0.39         -7.70         9.95 o
   0  13   1          0.02         -3.65         9.93 o
   1  13   1          0.37         -8.75         9.60 o
   2  13   1        687.91        636.38        29.37 o
   3  13   1        149.48        140.29        15.54 o
   4  13   1        168.13        176.25        16.49 o
   5  13   1        811.94        771.95        31.74 o
   6  13   1        436.66        424.60        23.44 o
   7  13   1       1567.96       1571.20        50.45 o
   8  13   1        109.97         97.98        17.90 o
   9  13   1        567.96        574.06        36.94 o
  10  13   1        155.43        157.67        29.86 o
  -8  14   1          0.44         38.76        24.39 o
  -7  14   1        228.29        279.38        38.26 o
  -6  14   1         84.81         95.33        27.23 o
  -5  14   1         27.63         36.31        46.01 o
  -4  14   1        466.71        524.60        46.57 o
  -3  14   1        623.73        632.66        38.16 o
  -2  14   1         88.93         87.22        18.31 o
  -1  14   1        478.30        484.96        30.08 o
   0  14   1          2.23         12.78        13.84 o
   1  14   1        323.25        289.16        21.98 o
   2  14   1        188.43        157.81        17.98 o
   3  14   1        849.40        865.93        32.61 o
   4  14   1        153.13        185.12        17.15 o
   5  14   1        256.49        252.37        20.92 o
   6  14   1        450.55        470.64        25.64 o
   7  14   1          0.13          5.20        13.61 o
   8  14   1         13.71         38.06        22.16 o
   9  14   1        470.60        508.74        45.64 o
  -7  15   1          7.60          8.90        26.70 o
  -6  15   1        800.65        893.45        65.14 o
  -5  15   1        313.56        345.33        42.14 o
  -4  15   1        659.74        679.26        54.14 o
  -3  15   1        493.81        532.20        48.03 o
  -2  15   1        173.35        226.42        26.46 o
  -1  15   1        471.09        516.95        32.94 o
   0  15   1          6.07          6.95        18.46 o
   1  15   1        223.73        235.49        23.93 o
   2  15   1        114.07        107.51        16.42 o
   3  15   1        233.30        241.89        21.93 o
   4  15   1        210.14        218.54        18.70 o
   5  15   1        261.61        244.14        21.13 o
   6  15   1        304.70        353.21        27.29 o
   7  15   1          0.83         -4.23        14.04 o
   8  15   1        298.07        296.57        38.57 o
  -5  16   1         54.89         54.18        22.41 o
  -4  16   1         17.88          6.57        18.17 o
  -3  16   1         26.98         49.19        23.26 o
  -2  16   1        465.21        448.45        45.78 o
  -1  16   1        159.55        155.42        24.32 o
   0  16   1        397.90        405.83        35.62 o
   1  16   1         86.44         85.82        22.14 o
   2  16   1        435.35        421.72        58.78 o
   3  16   1          3.83         -7.58        18.04 o
   4  16   1         10.21          3.55        13.42 o
   5  16   1        219.89        215.66        22.85 o
   6  16   1        169.16        219.77        25.63 o
  -3  17   1        754.92        669.22        80.42 o
  -2  17   1         95.51        104.86        29.61 o
  -1  17   1        311.28        267.57        53.28 o
   0  17   1         24.73         54.93        20.05 o
   1  17   1        298.44        251.22        31.01 o
   2  17   1        163.64        231.31        30.18 o
   3  17   1        392.95        399.00        30.62 o
   4  17   1         60.09         56.57        38.62 o
  -4 -16   2          4.47         -1.33        20.26 o
  -3 -16   2        545.28        633.60        46.55 o
  -2 -16   2        275.80        316.92        28.77 o
  -1 -16   2        732.84        738.80        41.68 o
   0 -16   2        164.88        143.59        25.67 o
   1 -16   2        595.70        634.63        44.63 o
   2 -16   2        153.67        149.30        38.92 o
   3 -16   2         44.72         36.18        22.58 o
   4 -16   2          0.89         19.69        34.84 o
  -6 -15   2        582.97        547.09        78.48 o
  -5 -15   2         43.13         36.31        14.44 o
  -4 -15   2       1585.01       1725.26        54.13 o
  -3 -15   2        126.67        121.16        18.89 o
  -2 -15   2       1416.22       1392.08        56.54 o
  -1 -15   2         49.13         19.28        15.13 o
   0 -15   2         47.04         30.35        14.34 o
   1 -15   2        165.44        169.07        40.51 o
   2 -15   2       2069.34       2185.36        77.35 o
   3 -15   2        627.26        724.62        45.31 o
   4 -15   2       1677.73       1794.22       107.59 o
   5 -15   2        236.21        264.62        43.27 o
   6 -15   2        486.84        643.01        80.83 o
  -8 -14   2         85.08         79.93        27.69 o
  -7 -14   2        416.28        403.73        25.37 o
  -6 -14   2         10.67         -5.63        12.79 o
  -5 -14   2         45.61         35.53        19.36 o
  -4 -14   2        225.79        212.19        20.76 o
  -3 -14   2        328.23        331.96        24.19 o
  -2 -14   2       2075.56       2160.30        65.82 o
  -1 -14   2        678.04        682.91        37.24 o
   0 -14   2       1543.77       1568.96        54.92 o
   1 -14   2        199.20        191.43        21.35 o
   2 -14   2       1279.77       1282.23        49.41 o
   3 -14   2         13.39         19.54        16.21 o
   4 -14   2         19.71         10.12        14.44 o
   5 -14   2         23.05        -20.79        29.21 o
   6 -14   2        776.64        772.61        58.73 o
   7 -14   2         17.52         39.08        42.98 o
  -9 -13   2          2.66         18.99        19.94 o
  -8 -13   2        286.79        303.36        22.01 o
  -7 -13   2       1111.27       1121.11        39.02 o
  -6 -13   2        297.81        294.50        20.93 o
  -5 -13   2       2462.57       2416.08        57.40 o
  -4 -13   2         34.50         39.91        12.01 o
  -3 -13   2       3118.41       3115.21        67.20 o
  -2 -13   2          0.81        -12.42        12.42 o
  -1 -13   2        196.49        202.57        22.07 o
   0 -13   2          0.13         -2.05        13.45 o
   1 -13   2       1122.96       1111.14        39.58 o
   2 -13   2         15.65          6.69        13.16 o
   3 -13   2       3991.48       3962.36        98.77 o
   4 -13   2        579.66        651.86        39.94 o
   5 -13   2       2491.03       2499.05        77.57 o
   6 -13   2        578.14        618.12        51.42 o
   7 -13   2         29.25         56.32        20.93 o
   8 -13   2          3.42          8.15        25.36 o
   9 -13   2          2.04         24.35        34.38 o
 -10 -12   2        170.33        159.77        31.55 o
  -9 -12   2        886.56        910.78        39.56 o
  -8 -12   2        182.91        171.77        19.43 o
  -7 -12   2        168.92        155.88        15.97 o
  -6 -12   2         63.82         31.92        11.11 o
  -5 -12   2        174.93        156.68        15.15 o
  -4 -12   2        480.89        485.76        24.08 o
  -3 -12   2       2009.13       2093.06        48.03 o
  -2 -12   2        836.70        828.82        32.40 o
  -1 -12   2        897.56        939.03        40.29 o
   0 -12   2        298.86        314.96        24.12 o
   1 -12   2        963.00       1049.50        37.09 o
   2 -12   2        224.86        248.56        22.78 o
   3 -12   2       1477.99       1463.49        48.61 o
   4 -12   2         90.15         83.13        18.11 o
   5 -12   2         38.01         27.76        14.06 o
   6 -12   2          0.56         15.59        23.20 o
   7 -12   2        969.41        974.25        62.36 o
   8 -12   2         49.78         32.43        36.84 o
   9 -12   2        604.15        625.05        48.45 o
  10 -12   2         72.92         58.97        32.01 o
 -11 -11   2         13.23         -5.23        18.18 o
 -10 -11   2         34.05         -3.73        21.39 o
  -9 -11   2         10.16         23.37        10.76 o
  -8 -11   2        945.70        950.47        34.48 o
  -7 -11   2        132.84        145.44        17.36 o
  -6 -11   2       1779.57       1777.24        44.95 o
  -5 -11   2        565.23        542.82        24.97 o
  -4 -11   2       1164.60       1149.30        34.64 o
  -3 -11   2         26.29         14.23         9.95 o
  -2 -11   2        864.57        872.49        31.79 o
  -1 -11   2        124.57        115.14        14.93 o
   0 -11   2          0.73         -5.60         6.34 o
   1 -11   2         66.57         61.59         9.35 o
   2 -11   2       1867.00       1940.26        51.09 o
   3 -11   2        154.25        116.64        11.76 o
   4 -11   2       1294.11       1299.05        76.00 o
   5 -11   2        236.41        239.41        18.80 o
   6 -11   2        464.16        509.36        38.46 o
   7 -11   2        374.18        385.37        39.74 o
   8 -11   2        416.06        438.83        35.51 o
   9 -11   2        143.88        123.58        21.84 o
  10 -11   2         17.35          9.38        21.88 o
  11 -11   2        294.53        339.08        42.20 o
 -12 -10   2        315.72        351.54        29.36 o
 -11 -10   2        409.12        446.52        26.64 o
 -10 -10   2       1084.90       1108.07        37.83 o
  -9 -10   2        736.88        729.97        30.14 o
  -8 -10   2        464.36        512.25        24.97 o
  -7 -10   2         11.75         12.96         9.79 o
  -6 -10   2          5.98          1.33         9.46 o
  -5 -10   2         34.11         34.35         8.68 o
  -4 -10   2        649.00        667.77        22.28 o
  -3 -10   2         17.61         28.11         9.63 o
  -2 -10   2       1795.97       1783.00        45.90 o
  -1 -10   2         57.58         48.24        10.12 o
   0 -10   2        374.52        341.22        15.42 o
   1 -10   2        268.41        275.79        13.91 o
   2 -10   2       2120.21       2058.22        41.58 o
   3 -10   2          3.35          3.19         7.92 o
   4 -10   2         30.60         40.59        12.31 o
   5 -10   2         17.90         36.88        11.09 o
   6 -10   2         30.84         14.22        12.10 o
   7 -10   2          7.25          8.94         9.94 o
   8 -10   2        592.15        646.28        34.04 o
   9 -10   2         13.77         14.61        12.39 o
  10 -10   2        852.67        955.65        63.72 o
  11 -10   2         16.23         25.45        19.09 o
  12 -10   2        450.55        389.64        63.20 o
 -12  -9   2         26.71         10.85        16.96 o
 -11  -9   2         15.49         14.14        12.85 o
 -10  -9   2         12.78          1.71        11.92 o
  -9  -9   2        679.55        721.56        31.63 o
  -8  -9   2        312.14        260.27        20.23 o
  -7  -9   2       1527.57       1615.38        44.81 o
  -6  -9   2        142.72        125.38        15.06 o
  -5  -9   2        473.84        434.07        22.96 o
  -4  -9   2       1958.18       2005.22        41.97 o
  -3  -9   2        541.22        512.39        15.04 o
  -2  -9   2        443.38        400.35        11.15 o
  -1  -9   2        256.26        224.55        14.59 o
   0  -9   2        197.41        205.28        12.06 o
   1  -9   2        338.60        322.40        14.14 o
   2  -9   2        922.28        846.41        24.76 o
   3  -9   2          3.50          4.53         6.27 o
   4  -9   2        666.16        649.44        25.70 o
   5  -9   2        930.66        963.04        25.71 o
   6  -9   2        226.09        229.55        13.82 o
   7  -9   2       1230.33       1230.55        35.70 o
   8  -9   2        108.45         94.01        15.63 o
   9  -9   2       1314.89       1363.19        49.27 o
  10  -9   2         28.40         47.79        16.98 o
  11  -9   2         35.92         44.76        16.28 o
  12  -9   2        190.31        265.94        28.68 o
  13  -9   2         15.84         48.63        32.69 o
 -13  -8   2        249.19        262.17        23.93 o
 -12  -8   2        392.42        437.87        34.11 o
 -11  -8   2        322.52        347.67        26.95 o
 -10  -8   2        233.37        241.42        22.47 o
  -9  -8   2        445.71        487.58        30.73 o
  -8  -8   2          0.51         -7.96        11.72 o
  -7  -8   2        197.38        180.77        18.24 o
  -6  -8   2        232.49        221.21        25.75 o
  -5  -8   2        798.74        755.49        27.85 o
  -4  -8   2        271.64        268.93        17.96 o
  -3  -8   2       3123.02       3122.93        36.89 o
  -2  -8   2          5.83          7.58         6.15 o
  -1  -8   2       8141.41       8054.75        94.90 o
   0  -8   2        177.01        171.08        14.84 o
   1  -8   2       4762.03       4918.65        58.22 o
   2  -8   2          8.00         11.74         6.73 o
   3  -8   2       1435.83       1502.08        29.93 o
   4  -8   2       1753.56       1684.87        35.52 o
   5  -8   2        289.61        279.90        11.79 o
   6  -8   2        463.55        435.08        17.86 o
   7  -8   2        189.71        197.51        15.68 o
   8  -8   2         93.01        118.81        14.13 o
   9  -8   2         15.44         26.96        13.33 o
  10  -8   2        405.43        461.04        29.12 o
  11  -8   2        615.55        628.77        35.54 o
  12  -8   2        352.92        375.50        34.90 o
  13  -8   2        111.16        142.59        31.22 o
 -13  -7   2          6.06         -1.96        14.17 o
 -12  -7   2         72.11         57.67        14.60 o
 -11  -7   2        227.18        271.32        23.63 o
 -10  -7   2         49.56         48.49        13.73 o
  -9  -7   2          7.39          3.65        11.47 o
  -8  -7   2        284.29        267.99        21.51 o
  -7  -7   2         30.58         31.20         7.22 o
  -6  -7   2       2293.85       2254.73        53.59 o
  -5  -7   2       2314.41       2373.02        53.32 o
  -4  -7   2       5110.72       5034.95       165.60 o
  -3  -7   2       3616.44       3517.09        44.43 o
  -2  -7   2        556.65        554.88        14.33 o
  -1  -7   2        499.81        458.98        12.77 o
   0  -7   2        284.83        283.03        11.51 o
   1  -7   2       1484.11       1360.87        27.55 o
   2  -7   2        492.09        505.05        21.27 o
   3  -7   2       4686.33       4601.21        57.24 o
   4  -7   2       1809.73       1766.74        23.04 o
   5  -7   2       1150.83       1111.00        21.26 o
   6  -7   2       2401.63       2338.89        36.72 o
   7  -7   2        155.76        131.03        11.55 o
   8  -7   2       2961.20       2897.20        64.78 o
   9  -7   2        227.33        238.45        21.15 o
  10  -7   2        187.39        208.58        23.65 o
  11  -7   2        201.68        201.13        26.01 o
  12  -7   2          2.98         -7.85        16.06 o
  13  -7   2        128.64        141.24        26.24 o
  14  -7   2        160.73        186.60        50.07 o
 -14  -6   2         88.37         77.21        17.78 o
 -13  -6   2         86.81         66.69        17.36 o
 -12  -6   2        364.32        351.98        26.57 o
 -11  -6   2         13.09         -2.17        12.77 o
 -10  -6   2       1437.42       1428.68        60.26 o
  -9  -6   2         68.21         86.66        15.05 o
  -8  -6   2        149.72        158.54        14.92 o
  -7  -6   2        365.80        361.12        17.37 o
  -6  -6   2       2381.87       2224.92        41.14 o
  -5  -6   2       2669.82       2674.95        52.00 o
  -4  -6   2        536.80        552.60        21.70 o
  -3  -6   2       3293.68       3475.08        42.76 o
  -2  -6   2      11600.56      11573.63        89.54 o
  -1  -6   2         55.36         50.52         5.20 o
   0  -6   2      13778.36      13468.49       106.40 o
   1  -6   2          3.52          1.78         5.71 o
   2  -6   2       8943.59       9092.29       137.17 o
   3  -6   2       1715.11       1827.46        21.50 o
   4  -6   2        495.59        506.21        12.13 o
   5  -6   2       4369.38       4402.10        46.09 o
   6  -6   2       2374.87       2383.81        43.08 o
   7  -6   2        965.89        983.41        24.62 o
   8  -6   2        662.71        667.00        34.61 o
   9  -6   2       1108.03       1089.69        47.10 o
  10  -6   2        102.40         57.80        15.68 o
  11  -6   2        672.30        787.46        45.39 o
  12  -6   2         89.05         87.86        25.56 o
  13  -6   2        373.25        371.85        36.22 o
  14  -6   2         91.14        118.23        24.57 o
 -14  -5   2        131.60        119.86        25.91 o
 -13  -5   2        115.83         97.15        18.50 o
 -12  -5   2       1066.92       1061.88        43.39 o
 -11  -5   2         20.02         27.11        11.46 o
 -10  -5   2         77.95         67.84        12.36 o
  -9  -5   2          3.33          1.68         7.77 o
  -8  -5   2          3.05          2.61         5.34 o
  -7  -5   2       5079.03       4847.51        86.70 o
  -6  -5   2        335.24        303.82        12.39 o
  -5  -5   2       6874.85       6633.51        80.84 o
  -4  -5   2       4992.65       5156.49        63.06 o
  -3  -5   2       4764.84       4441.25        48.45 o
  -2  -5   2         15.40         12.88         6.77 o
  -1  -5   2       2132.43       2255.55        25.08 o
   0  -5   2          6.51          9.41         5.77 o
   1  -5   2       5535.60       5752.17        78.85 o
   2  -5   2         33.11         27.91         3.96 o
   3  -5   2       5485.10       5277.00        37.86 o
   4  -5   2       2153.09       2210.61        24.89 o
   5  -5   2       5407.21       5186.99        52.33 o
   6  -5   2        783.59        811.96        32.95 o
   7  -5   2       1177.09       1166.75        25.53 o
   8  -5   2        235.29        223.42        17.96 o
   9  -5   2        759.12        752.26        29.45 o
  10  -5   2         77.45        116.63        25.76 o
  11  -5   2         17.38          5.89        16.35 o
  12  -5   2          1.17          5.68        16.21 o
  13  -5   2          2.02        -21.32        23.60 o
  14  -5   2         42.74         26.63        21.03 o
 -14  -4   2        119.59        129.91        26.08 o
 -13  -4   2        366.49        374.09        29.76 o
 -12  -4   2         86.18        126.36        15.53 o
 -11  -4   2       1906.00       1788.59        55.68 o
 -10  -4   2          6.13         -3.36        11.24 o
  -9  -4   2       5168.96       5252.47       127.53 o
  -8  -4   2        316.37        280.54        15.40 o
  -7  -4   2       1230.88       1252.19        33.02 o
  -6  -4   2       1568.18       1676.38        29.66 o
  -5  -4   2       1288.00       1496.95        28.66 o
  -4  -4   2       2932.85       3122.85        33.77 o
  -3  -4   2       5150.57       5234.67        52.16 o
  -2  -4   2        469.28        442.99        14.28 o
  -1  -4   2       2407.52       2407.21        33.96 o
   0  -4   2       3074.99       3200.61        33.44 o
   1  -4   2       2354.80       2382.92        21.17 o
   2  -4   2        208.99        196.51         5.09 o
   3  -4   2       3449.46       3577.44        28.36 o
   4  -4   2        198.01        209.89         7.54 o
   5  -4   2       5686.25       6165.73        60.44 o
   6  -4   2         17.13         32.41         6.17 o
   7  -4   2        555.54        568.85        14.03 o
   8  -4   2         12.24          4.07         6.46 o
   9  -4   2        141.26        145.71        14.77 o
  10  -4   2          7.41          5.13         9.54 o
  11  -4   2        248.04        196.23        27.78 o
  12  -4   2       1585.33       1433.36        72.16 o
  13  -4   2        152.60        154.26        54.31 o
  14  -4   2        821.63        900.15        55.18 o
  15  -4   2        205.75        202.59        30.06 o
 -15  -3   2        180.19        195.45        34.66 o
 -14  -3   2        713.76        759.50        48.25 o
 -13  -3   2        303.12        284.70        24.97 o
 -12  -3   2        448.12        452.39        28.02 o
 -11  -3   2          1.62          8.74        12.33 o
 -10  -3   2        166.43        154.85        17.25 o
  -9  -3   2        124.22        111.47        13.97 o
  -8  -3   2       4498.44       4497.87        70.89 o
  -7  -3   2        259.36        189.48        18.86 o
  -6  -3   2       8697.59       8690.33        89.96 o
  -5  -3   2         18.70         12.63         6.05 o
  -4  -3   2        165.66        128.90         7.51 o
  -3  -3   2       3384.17       3733.34        41.66 o
  -2  -3   2          2.07          6.99         3.64 o
  -1  -3   2       2394.78       2634.32        22.22 o
   0  -3   2          9.42         10.16         3.16 o
   1  -3   2       3913.14       4351.07        40.51 o
   2  -3   2         42.61         38.42         3.37 o
   3  -3   2       6884.66       7551.46        44.86 o
   4  -3   2        418.69        368.98         9.25 o
   5  -3   2       1300.63       1442.13        21.51 o
   6  -3   2       2563.10       2571.16        37.18 o
   7  -3   2          0.32         10.42         5.98 o
   8  -3   2        283.30        293.97        13.54 o
   9  -3   2       1264.99       1225.89        37.47 o
  10  -3   2        122.88        143.47        15.03 o
  11  -3   2        209.25        202.57        24.35 o
  12  -3   2        334.47        342.85        32.87 o
  13  -3   2         40.65         33.73        17.70 o
  14  -3   2         11.34         -9.21        17.35 o
  15  -3   2        141.62        154.67        27.93 o
 -15  -2   2         36.33         67.86        32.80 o
 -14  -2   2         83.01         88.15        21.68 o
 -13  -2   2        975.59        962.87        51.47 o
 -12  -2   2        274.50        258.07        19.88 o
 -11  -2   2       3752.27       3584.73        68.03 o
 -10  -2   2       2738.93       2695.66        57.39 o
  -9  -2   2        100.54         81.60        12.25 o
  -8  -2   2       1016.29        978.41        34.53 o
  -7  -2   2        143.73        193.32        15.98 o
  -6  -2   2        128.26        104.77         8.94 o
  -5  -2   2        894.89        957.69        19.41 o
  -4  -2   2        664.95        615.87        13.10 o
  -3  -2   2       1025.77       1151.14        18.33 o
  -2  -2   2          5.97          3.47         3.82 o
  -1  -2   2       1298.54       1344.18        13.20 o
   0  -2   2        250.57        199.55         4.84 o
   1  -2   2       1407.70       1530.66        19.79 o
   2  -2   2        851.75        804.69        10.23 o
   3  -2   2       2333.92       2629.28        22.35 o
   4  -2   2        955.25        889.68        13.87 o
   5  -2   2         14.83         33.91         4.80 o
   6  -2   2        347.37        329.44        13.59 o
   7  -2   2        843.79        898.09        21.14 o
   8  -2   2        132.31        149.13        13.83 o
   9  -2   2         12.50          7.78         8.88 o
  10  -2   2          2.11         14.86         9.51 o
  11  -2   2        246.87        267.48        21.06 o
  12  -2   2        188.00        171.87        26.73 o
  13  -2   2       2176.56       2145.76        80.05 o
  14  -2   2          7.64         27.14        18.61 o
  15  -2   2        445.57        433.61        40.37 o
 -15  -1   2        475.84        469.54        48.47 o
 -14  -1   2         41.71          7.90        18.17 o
 -13  -1   2        315.71        300.10        29.85 o
 -12  -1   2        101.22        127.01        14.36 o
 -11  -1   2        178.78        176.01        14.87 o
 -10  -1   2         19.40         29.12         8.30 o
  -9  -1   2       3043.47       2930.69        64.04 o
  -8  -1   2         50.73         37.56        10.47 o
  -7  -1   2       7148.02       7085.09        86.29 o
  -6  -1   2        587.82        660.96        21.72 o
  -5  -1   2          6.57         -2.06         7.46 o
  -4  -1   2       2499.45       2648.63        76.94 o
  -3  -1   2       4006.98       4282.31        43.14 o
  -2  -1   2      17658.59      18587.74       132.06 o
  -1  -1   2        238.74        277.81         6.91 o
   0  -1   2          7.89          8.45         5.00 o
   1  -1   2       1903.63       2086.99        26.90 o
   2  -1   2      20608.55      21219.59       160.87 o
   3  -1   2      10430.23      11038.54        74.74 o
   4  -1   2       5053.85       5460.91        48.61 o
   5  -1   2        132.54        158.02         6.14 o
   6  -1   2         76.49         82.09        12.23 o
   7  -1   2       4235.59       4338.57        68.63 o
   8  -1   2        508.40        571.59        24.93 o
   9  -1   2       1612.70       1660.03        44.51 o
  10  -1   2         45.02         42.47        11.21 o
  11  -1   2        472.01        487.78        22.26 o
  12  -1   2          1.05         26.07        14.44 o
  13  -1   2        244.17        238.53        29.39 o
  14  -1   2        248.12        204.31        28.71 o
  15  -1   2          7.83         19.00        21.72 o
 -15   0   2          0.55         29.92        19.48 o
 -14   0   2        594.63        578.14        42.18 o
 -13   0   2          1.97         19.56        17.52 o
 -12   0   2       2663.11       2751.82        72.58 o
 -11   0   2        420.62        422.84        20.23 o
 -10   0   2        564.86        555.17        24.48 o
  -9   0   2         79.21         91.96        11.61 o
  -8   0   2         46.67         49.21         9.36 o
  -7   0   2         19.37         27.87         8.19 o
  -6   0   2       2530.24       2543.32        42.40 o
  -5   0   2          0.47          5.39         7.59 o
  -4   0   2       1278.46       1278.89        42.94 o
  -3   0   2       2134.58       2174.50        33.05 o
  -2   0   2       1348.54       1434.14        18.70 o
  -1   0   2        623.72        706.26        39.11 o
   1   0   2          0.53          1.12        11.40 o
   2   0   2       3470.89       3590.08        41.26 o
   3   0   2       3178.03       3305.72        32.01 o
   4   0   2       1519.04       1545.14        19.85 o
   5   0   2       2619.30       2843.05        32.00 o
   6   0   2       2495.79       2626.37        42.05 o
   7   0   2       1953.55       2015.63        44.25 o
   8   0   2        799.49        880.67        30.81 o
   9   0   2          7.51         -3.03         6.56 o
  10   0   2        859.31        879.16        28.23 o
  11   0   2         17.77         16.10         8.86 o
  12   0   2        849.72        899.86        38.77 o
  13   0   2          1.43          2.93        16.68 o
  14   0   2        150.99        145.56        26.29 o
  15   0   2         75.38         54.64        20.41 o
 -15   1   2         82.07         58.57        28.94 o
 -14   1   2         83.04         68.34        19.07 o
 -13   1   2        445.27        454.50        35.97 o
 -12   1   2        167.83        191.36        21.22 o
 -11   1   2        271.39        275.37        18.71 o
 -10   1   2        838.41        837.30        28.92 o
  -9   1   2        203.19        185.38        12.39 o
  -8   1   2        892.65        906.88        26.19 o
  -7   1   2       2338.87       2338.81        48.09 o
  -6   1   2        971.45        902.73        26.89 o
  -5   1   2         39.86         42.88         8.59 o
  -4   1   2        838.50        873.49        22.05 o
  -3   1   2        478.15        448.73        14.33 o
  -2   1   2         81.26        109.65         4.81 o
  -1   1   2        400.93        414.08         9.51 o
   0   1   2          1.05          7.36         5.28 o
   1   1   2       1199.32       1238.75        39.57 o
   2   1   2        175.57        178.78         7.94 o
   3   1   2         85.07         69.92         5.24 o
   4   1   2          5.03          3.39         3.79 o
   5   1   2       1653.50       1629.42        25.30 o
   6   1   2       2804.85       2884.85        36.77 o
   7   1   2       3754.51       3746.73        45.12 o
   8   1   2       3018.98       3049.65        54.51 o
   9   1   2        203.99        155.03        12.58 o
  10   1   2        819.68        893.06        28.48 o
  11   1   2          1.39         -1.22         7.62 o
  12   1   2          1.05         -0.98        10.48 o
  13   1   2        313.24        345.21        27.12 o
  14   1   2         63.44         81.60        45.21 o
  15   1   2        144.63        137.39        27.63 o
 -15   2   2        355.93        310.66        40.58 o
 -14   2   2        102.91         86.79        19.29 o
 -13   2   2       1242.84       1331.43        52.03 o
 -12   2   2          6.49         -2.46        15.12 o
 -11   2   2         40.58         39.55        14.40 o
 -10   2   2        135.18        135.15        11.87 o
  -9   2   2         61.31         64.76         5.22 o
  -8   2   2         68.25         47.31         4.14 o
  -7   2   2          0.62          4.88         4.21 o
  -6   2   2         50.57         29.99         4.46 o
  -5   2   2       7488.36       7807.13        75.38 o
  -4   2   2       2259.56       2290.87        29.73 o
  -3   2   2       4693.36       4757.63        80.90 o
  -2   2   2       4010.64       4156.47        95.26 o
  -1   2   2        321.78        364.83         7.43 o
   0   2   2       2369.39       2392.32        23.11 o
   1   2   2       1487.87       1588.85        19.26 o
   2   2   2       3784.99       4111.02        29.29 o
   3   2   2       8474.92       8747.98        68.81 o
   4   2   2       1725.05       1675.02        21.10 o
   5   2   2       5200.63       5502.12        44.55 o
   6   2   2        287.95        358.23        11.03 o
   7   2   2        632.22        636.48        15.67 o
   8   2   2         63.85         47.80         5.80 o
   9   2   2        273.69        244.85        12.11 o
  10   2   2         50.44         41.58        12.46 o
  11   2   2       2054.06       2048.90        50.90 o
  12   2   2         91.15         69.33        14.36 o
  13   2   2        279.36        268.33        24.27 o
  14   2   2         95.01         77.95        19.57 o
  15   2   2         89.91        100.01        36.81 o
 -15   3   2         27.49          6.04        26.68 o
 -14   3   2        269.57        267.42        29.82 o
 -13   3   2        167.50        219.09        23.78 o
 -12   3   2        875.04        789.63        46.78 o
 -11   3   2        121.06        153.58        22.17 o
 -10   3   2         57.71         52.19        10.64 o
  -9   3   2        376.41        350.10        15.70 o
  -8   3   2        637.70        591.84        14.47 o
  -7   3   2       1426.42       1525.13        23.13 o
  -6   3   2       1372.66       1373.58        26.46 o
  -5   3   2       1575.68       1569.44        22.19 o
  -4   3   2          2.63          2.46         5.39 o
  -3   3   2       1752.11       1749.71        42.98 o
  -2   3   2       3654.35       3789.13        47.37 o
  -1   3   2       1594.97       1652.73        14.69 o
   0   3   2          7.85          6.27         3.12 o
   1   3   2       2261.37       2374.27        26.99 o
   2   3   2       1728.87       1856.00        16.52 o
   3   3   2         30.22         30.78         2.97 o
   4   3   2        119.78        149.43         6.12 o
   5   3   2       3121.17       3321.21        34.51 o
   6   3   2       5405.77       5483.30        51.10 o
   7   3   2       1365.20       1373.93        22.72 o
   8   3   2       2983.13       2929.05        35.22 o
   9   3   2         82.46         85.80         7.39 o
  10   3   2         41.54         33.91         7.81 o
  11   3   2          0.99         -4.37        10.93 o
  12   3   2        351.89        375.55        31.29 o
  13   3   2         24.26          9.99        12.82 o
  14   3   2        474.84        435.64        31.28 o
  15   3   2        183.27        187.39        56.54 o
 -15   4   2         36.41         56.51        34.19 o
 -14   4   2        746.68        909.44        68.29 o
 -13   4   2         58.74         39.80        18.90 o
 -12   4   2        422.27        451.82        36.56 o
 -11   4   2          4.07          6.79        14.24 o
 -10   4   2         67.70         60.83        15.15 o
  -9   4   2        319.92        316.51        12.63 o
  -8   4   2         33.77         34.78         6.75 o
  -7   4   2        400.06        437.07        14.29 o
  -6   4   2        125.47        133.04        10.26 o
  -5   4   2        223.69        307.74        14.62 o
  -4   4   2        435.88        451.73        13.40 o
  -3   4   2         34.64         59.10         5.70 o
  -2   4   2         42.86         38.75         5.25 o
  -1   4   2        137.03        124.09         5.91 o
   0   4   2      22216.38      23053.63       121.96 o
   1   4   2        190.69        188.67         5.86 o
   2   4   2          6.82          7.78         3.99 o
   3   4   2         72.36         71.82         4.08 o
   4   4   2         48.09         71.34         4.16 o
   5   4   2        423.90        408.13        10.70 o
   6   4   2        212.03        254.77         9.84 o
   7   4   2        136.67        167.42         9.54 o
   8   4   2       1789.60       1736.16        29.30 o
   9   4   2       1799.31       1659.96        33.31 o
  10   4   2        393.38        360.42        16.24 o
  11   4   2          1.41          7.35        13.07 o
  12   4   2       1139.91       1121.83        44.68 o
  13   4   2         55.03         38.54        23.69 o
  14   4   2        399.73        402.31        30.30 o
  15   4   2        341.50        380.97        64.37 o
 -14   5   2          2.27         28.05        22.84 o
 -13   5   2        215.17        245.01        30.49 o
 -12   5   2        323.27        325.23        32.04 o
 -11   5   2        112.56         78.38        19.40 o
 -10   5   2        114.37        123.32        24.51 o
  -9   5   2         14.91         11.34        13.64 o
  -8   5   2        280.58        291.57        24.56 o
  -7   5   2         90.52        108.48        19.64 o
  -6   5   2       1082.95       1116.15        39.55 o
  -5   5   2        340.30        339.26        21.02 o
  -4   5   2        263.03        331.60        11.95 o
  -3   5   2       9754.24       9875.60        99.67 o
  -2   5   2        361.15        393.65         8.69 o
  -1   5   2       3368.08       3568.18        30.70 o
   0   5   2         12.52         13.08         3.32 o
   1   5   2       3706.65       3850.28        30.66 o
   2   5   2       4727.93       5012.14        37.93 o
   3   5   2      12055.97      12233.35       137.40 o
   4   5   2         33.92         44.11         8.04 o
   5   5   2       1264.63       1415.32        39.83 o
   6   5   2        225.03        213.89        10.59 o
   7   5   2       1969.11       1978.82        32.85 o
   8   5   2         23.26         22.83         5.55 o
   9   5   2         25.72         24.22         7.01 o
  10   5   2        450.99        459.27        18.99 o
  11   5   2         70.00        107.23        16.37 o
  12   5   2        290.47        326.86        25.66 o
  13   5   2        498.56        572.84        34.80 o
  14   5   2         92.67        109.43        19.61 o
  15   5   2        905.11       1007.93        89.70 o
 -14   6   2         18.54         17.23        20.71 o
 -13   6   2        608.51        641.69        45.19 o
 -12   6   2        204.23        185.44        26.31 o
 -11   6   2        682.05        693.20        64.04 o
 -10   6   2         27.86         41.81        15.94 o
  -9   6   2         11.67         20.89        14.26 o
  -8   6   2        324.98        297.49        24.51 o
  -7   6   2         24.10         32.01        12.80 o
  -6   6   2        853.05        840.78        30.48 o
  -5   6   2        496.27        641.21        20.14 o
  -4   6   2       1010.40        982.03        18.87 o
  -3   6   2        960.68        973.96        17.51 o
  -2   6   2       1719.15       1881.25        24.15 o
  -1   6   2      13047.22      13719.16       100.30 o
   0   6   2       3444.01       3531.34        41.79 o
   1   6   2      15675.41      16277.23       114.97 o
   2   6   2       1034.53       1176.37        22.08 o
   3   6   2       1081.21       1050.93        28.30 o
   4   6   2        415.31        454.21        14.82 o
   5   6   2       4049.99       4176.08        51.95 o
   6   6   2       1819.67       1957.73        30.68 o
   7   6   2       1649.34       1564.20        24.28 o
   8   6   2        261.37        275.12        12.61 o
   9   6   2        738.73        730.16        23.59 o
  10   6   2       1020.93       1043.96        29.35 o
  11   6   2        385.94        389.09        27.03 o
  12   6   2        176.11        218.21        25.44 o
  13   6   2        980.43        944.77        44.08 o
  14   6   2          1.41        -14.03        17.81 o
 -14   7   2        146.55        138.46        32.53 o
 -13   7   2         13.04         12.05        18.61 o
 -12   7   2         44.11         34.14        15.94 o
 -11   7   2       1037.18       1038.82        52.26 o
 -10   7   2          0.53          4.12        14.65 o
  -9   7   2       2886.49       2785.83        67.97 o
  -8   7   2        752.31        678.22        31.83 o
  -7   7   2        256.47        262.19        20.03 o
  -6   7   2        448.75        431.72        20.97 o
  -5   7   2        562.08        581.51        19.14 o
  -4   7   2       7625.09       7132.32        65.72 o
  -3   7   2          2.02         14.10        14.70 o
  -2   7   2       2958.92       3022.69        37.94 o
  -1   7   2          0.60         11.39         5.37 o
   0   7   2          6.09         -5.05         5.05 o
   1   7   2        528.98        634.19        15.90 o
   2   7   2       4648.53       4588.42        56.01 o
   3   7   2         26.47          8.76        13.08 o
   4   7   2      14785.34      14406.52       173.60 o
   5   7   2         40.87         63.17         7.77 o
   6   7   2       2104.00       1943.03        32.97 o
   7   7   2         10.66         14.56         5.50 o
   8   7   2        620.80        605.28        21.51 o
   9   7   2        437.34        429.91        19.31 o
  10   7   2        117.33        123.03        11.50 o
  11   7   2        328.13        315.03        27.82 o
  12   7   2        449.48        499.91        31.77 o
  13   7   2         53.81         37.79        16.55 o
  14   7   2        196.85        210.57        29.53 o
 -13   8   2          3.72         21.65        32.63 o
 -12   8   2        850.85        875.93        44.53 o
 -11   8   2         24.45         -5.65        12.41 o
 -10   8   2        872.25        909.41        40.63 o
  -9   8   2          4.75         12.34        12.23 o
  -8   8   2        106.51        104.05        16.19 o
  -7   8   2       1237.11       1163.06        39.82 o
  -6   8   2          0.77          6.27         9.99 o
  -5   8   2        201.06        182.16         7.60 o
  -4   8   2        688.21        605.61        24.77 o
  -3   8   2        394.34        396.78        30.96 o
  -2   8   2       4402.87       4548.24        55.26 o
  -1   8   2       3698.84       3555.44        50.31 o
   0   8   2       9706.57      10107.25        97.57 o
   1   8   2       5207.56       5197.64        58.60 o
   2   8   2       3878.42       3880.48        87.74 o
   3   8   2         11.43         -1.70        12.36 o
   4   8   2        749.22        726.03        24.74 o
   5   8   2        278.98        306.75        16.26 o
   6   8   2       1837.32       1749.26        38.42 o
   7   8   2        559.33        561.05        23.97 o
   8   8   2       2738.85       2730.07        46.79 o
   9   8   2        354.45        369.78        21.12 o
  10   8   2       1105.12       1012.64        34.85 o
  11   8   2        267.68        259.25        23.42 o
  12   8   2        247.17        310.99        32.38 o
  13   8   2        234.09        252.68        26.46 o
  14   8   2         33.69         74.51        29.58 o
 -13   9   2        100.43        100.28        27.04 o
 -12   9   2        294.36        283.87        27.04 o
 -11   9   2          2.07         31.02        15.53 o
 -10   9   2        610.22        618.28        34.94 o
  -9   9   2        707.37        701.02        34.93 o
  -8   9   2       1163.48       1148.66        42.27 o
  -7   9   2       5411.78       5328.49        91.85 o
  -6   9   2         41.25         21.86        10.33 o
  -5   9   2       2074.05       1924.92        44.13 o
  -4   9   2          0.85          5.40         5.89 o
  -3   9   2        133.58         98.54         9.43 o
  -2   9   2        572.28        499.05        34.80 o
  -1   9   2         22.27         50.29         7.27 o
   0   9   2          0.32          1.11         8.79 o
   1   9   2        241.05        205.68        12.64 o
   2   9   2        829.34        817.72        28.69 o
   3   9   2       1085.24       1042.92        24.79 o
   4   9   2         27.26         18.28         8.84 o
   5   9   2       3130.30       3004.18        52.61 o
   6   9   2        721.03        744.23        25.83 o
   7   9   2       4886.64       4763.82        72.16 o
   8   9   2       1130.69       1124.06        28.61 o
   9   9   2         21.02          8.88        10.11 o
  10   9   2          6.85          0.28        10.59 o
  11   9   2        331.90        372.89        25.91 o
  12   9   2        291.21        308.12        30.62 o
  13   9   2        107.36        121.97        20.71 o
 -12  10   2        208.10        169.78        23.50 o
 -11  10   2        732.12        682.54        38.61 o
 -10  10   2        649.74        665.42        36.77 o
  -9  10   2        589.01        639.61        34.01 o
  -8  10   2        599.25        578.72        31.21 o
  -7  10   2        909.20        820.49        34.84 o
  -6  10   2        222.98        183.02        16.72 o
  -5  10   2        613.74        625.70        23.39 o
  -4  10   2        273.80        291.80        18.79 o
  -3  10   2       1270.06       1189.26        24.76 o
  -2  10   2        845.84        775.25        21.31 o
  -1  10   2       1171.76       1179.91        27.92 o
   0  10   2        599.41        579.02        23.69 o
   1  10   2       1505.55       1536.37        29.48 o
   2  10   2        166.70        140.01        10.24 o
   3  10   2       1910.16       1742.98        57.01 o
   4  10   2        136.63        171.86        12.24 o
   5  10   2        328.31        330.11        17.29 o
   6  10   2        115.49        115.81        12.05 o
   7  10   2       1061.61        934.35        29.24 o
   8  10   2        478.73        478.79        21.69 o
   9  10   2       3209.14       3117.58        57.63 o
  10  10   2        196.58        150.54        15.24 o
  11  10   2        776.45        800.91        42.62 o
  12  10   2         84.62         67.48        16.71 o
  13  10   2         96.73        134.65        47.17 o
 -12  11   2         86.28        172.95        45.83 o
 -11  11   2        161.38        118.67        23.82 o
 -10  11   2          0.59          1.19        21.17 o
  -9  11   2          0.30         26.51        23.25 o
  -8  11   2       2418.59       2403.69        63.61 o
  -7  11   2         47.19         64.63        14.20 o
  -6  11   2       3908.63       4043.59        78.12 o
  -5  11   2        218.24        213.52        14.60 o
  -4  11   2        208.20        195.87        20.46 o
  -3  11   2          3.87          9.16        10.07 o
  -2  11   2         36.62         60.06        10.77 o
  -1  11   2         27.93         36.23         8.80 o
   0  11   2          7.81          6.11         7.74 o
   1  11   2          4.90         12.54         5.81 o
   2  11   2         28.86          5.59         6.81 o
   3  11   2         14.17          9.96         4.30 o
   4  11   2       1030.23       1012.71        43.13 o
   5  11   2        375.54        380.61        17.79 o
   6  11   2       1670.76       1701.52        40.37 o
   7  11   2        409.87        431.31        21.25 o
   8  11   2       1505.29       1611.24        71.12 o
   9  11   2        296.75        271.11        20.02 o
  10  11   2         25.64          9.51        12.20 o
  11  11   2        110.14         74.77        15.42 o
  12  11   2        108.01        122.63        61.16 o
 -11  12   2        471.07        562.42        67.46 o
 -10  12   2        213.20        189.04        26.87 o
  -9  12   2       1110.66       1005.10        52.99 o
  -8  12   2        725.27        697.73        42.71 o
  -7  12   2        269.81        205.01        26.27 o
  -6  12   2         24.63         40.02        18.83 o
  -5  12   2        138.59        163.23        17.06 o
  -4  12   2        567.93        560.94        25.15 o
  -3  12   2        647.16        619.21        23.21 o
  -2  12   2       1552.16       1580.12        35.03 o
  -1  12   2          2.93         -9.48         9.48 o
   0  12   2        835.68        869.83        24.45 o
   1  12   2         66.13         78.85        13.44 o
   2  12   2       1635.86       1711.09        40.83 o
   3  12   2        121.61         98.42        18.64 o
   4  12   2       1219.55       1236.17        31.50 o
   5  12   2        146.55        142.96        12.62 o
   6  12   2         30.90         49.54        13.27 o
   7  12   2        109.97        103.30        13.65 o
   8  12   2        652.28        732.72        35.16 o
   9  12   2        153.01        150.47        17.47 o
  10  12   2        710.88        759.14        33.26 o
  11  12   2        246.35        282.36        26.04 o
 -10  13   2         41.52         38.55        41.78 o
  -9  13   2         25.48         23.84        17.45 o
  -8  13   2         12.90         -5.13        15.81 o
  -7  13   2        877.85        957.29        49.70 o
  -6  13   2         71.97         80.92        16.59 o
  -5  13   2       1242.09       1291.13        48.78 o
  -4  13   2        373.38        339.16        28.17 o
  -3  13   2       2543.83       2611.21        61.07 o
  -2  13   2        270.24        299.32        21.40 o
  -1  13   2        271.15        282.33        19.09 o
   0  13   2          0.08         17.77        14.47 o
   1  13   2        144.45        132.87        26.05 o
   2  13   2        591.80        594.91        25.60 o
   3  13   2       1721.63       1688.19        43.10 o
   4  13   2        752.04        744.64        29.03 o
   5  13   2        588.99        652.64        27.70 o
   6  13   2          7.94         20.48        11.10 o
   7  13   2       2035.03       2156.35        88.92 o
   8  13   2          1.76         -5.26        14.94 o
   9  13   2        250.13        296.20        29.67 o
  10  13   2         11.45         33.73        16.96 o
  -9  14   2        107.07         83.53        43.00 o
  -8  14   2        174.69        174.56        27.16 o
  -7  14   2        266.81        307.02        34.05 o
  -6  14   2        196.73        179.70        23.30 o
  -5  14   2          9.47          5.74        20.83 o
  -4  14   2          7.00          2.84        12.57 o
  -3  14   2        482.42        545.47        28.87 o
  -2  14   2        481.71        456.26        26.76 o
  -1  14   2       2750.75       2886.58        61.05 o
   0  14   2       1789.51       1774.75        52.07 o
   1  14   2       2749.31       2823.82        60.74 o
   2  14   2        133.79        150.22        17.88 o
   3  14   2        346.81        359.89        21.97 o
   4  14   2        351.79        374.63        22.40 o
   5  14   2          6.66          4.31        15.25 o
   6  14   2         47.97         60.27        15.31 o
   7  14   2        226.61        208.10        27.00 o
   8  14   2          1.60         20.86        13.25 o
   9  14   2        204.55        210.59        21.88 o
  -8  15   2          9.47         35.85        37.67 o
  -7  15   2         13.14         21.53        23.60 o
  -6  15   2        769.88        867.60        64.20 o
  -5  15   2          0.21         20.91        20.43 o
  -4  15   2       1737.74       1733.77        84.79 o
  -3  15   2        147.10        134.34        28.98 o
  -2  15   2       3339.40       3388.61        91.40 o
  -1  15   2          0.22         35.81        14.63 o
   0  15   2          0.11        -13.41        15.84 o
   1  15   2         52.84         74.28        19.83 o
   2  15   2       2151.10       2226.07        72.41 o
   3  15   2        677.67        674.64        30.22 o
   4  15   2       1243.07       1328.56        41.86 o
   5  15   2        114.17         91.52        14.52 o
   6  15   2        892.85        880.22        40.25 o
   7  15   2          7.19        -14.06        14.06 o
   8  15   2        178.11        237.61        34.73 o
  -5  16   2        108.02        116.79        30.30 o
  -4  16   2          5.37         12.58        18.01 o
  -3  16   2        112.33        156.07        32.22 o
  -2  16   2        475.75        547.48        49.99 o
  -1  16   2        822.68        761.94        45.57 o
   0  16   2       1912.28       1994.24        73.62 o
   1  16   2        839.45        917.95        70.45 o
   2  16   2        569.26        609.12        36.44 o
   3  16   2        247.92        192.55        22.43 o
   4  16   2          0.32        -12.69        12.69 o
   5  16   2          2.56         -1.65        14.32 o
   6  16   2        502.87        560.58        36.39 o
   7  16   2         26.89         49.36        26.49 o
  -4  17   2         18.18         29.87        31.71 o
  -3  17   2        590.97        625.46        76.28 o
  -2  17   2          2.26          2.80        20.35 o
  -1  17   2        266.53        280.83        51.63 o
   0  17   2          5.94        -14.63        21.61 o
   1  17   2        172.81        155.73        25.14 o
   2  17   2          3.63         52.29        21.98 o
   3  17   2       1067.93       1125.47        50.85 o
   4  17   2         81.26         99.92        41.00 o
   5  17   2        340.73        351.68        41.73 o
  -3 -16   3         27.34         26.49        46.30 o
  -2 -16   3        277.78        263.39        32.15 o
  -1 -16   3        107.16        147.37        26.83 o
   0 -16   3        465.16        392.25        47.18 o
   1 -16   3         51.68         43.18        21.01 o
   2 -16   3        146.05         74.43        35.38 o
   3 -16   3         50.01         58.23        32.88 o
  -5 -15   3         89.53         66.23        25.76 o
  -4 -15   3        281.94        281.61        27.18 o
  -3 -15   3        262.20        290.78        27.82 o
  -2 -15   3        223.43        245.21        27.01 o
  -1 -15   3         56.69         59.49        17.67 o
   0 -15   3         15.81         12.36        15.09 o
   1 -15   3        198.47        203.62        33.05 o
   2 -15   3        935.78       1027.89        46.85 o
   3 -15   3         76.79         67.85        20.49 o
   4 -15   3        969.61       1118.75        71.77 o
   5 -15   3          1.04        -13.25        35.54 o
   6 -15   3         92.48        114.32        39.64 o
  -7 -14   3         58.08         43.44        17.56 o
  -6 -14   3        593.73        530.84        33.47 o
  -5 -14   3        183.91        183.76        23.11 o
  -4 -14   3        581.12        567.78        36.23 o
  -3 -14   3        208.05        225.22        21.32 o
  -2 -14   3        153.27        143.83        21.42 o
  -1 -14   3        652.35        666.01        37.59 o
   0 -14   3          3.05          3.72        14.00 o
   1 -14   3        562.95        639.77        42.42 o
   2 -14   3        229.71        209.76        29.14 o
   3 -14   3         41.95         26.42        13.37 o
   4 -14   3        113.81        179.39        25.27 o
   5 -14   3        588.31        643.17        53.39 o
   6 -14   3          0.28         12.01        36.98 o
   7 -14   3        359.21        355.30        62.00 o
  -9 -13   3        529.45        434.09        45.45 o
  -8 -13   3        348.63        386.32        34.84 o
  -7 -13   3        602.28        657.99        35.23 o
  -6 -13   3          9.94         14.19        10.89 o
  -5 -13   3        448.55        478.40        41.18 o
  -4 -13   3          0.57          0.11        11.70 o
  -3 -13   3        137.41        156.14        22.68 o
  -2 -13   3        455.39        422.45        38.24 o
  -1 -13   3         16.12         21.17        13.44 o
   0 -13   3          0.71         -1.08        14.04 o
   1 -13   3        113.54        109.06        16.76 o
   2 -13   3        283.76        250.76        23.49 o
   3 -13   3       1969.60       1942.35        59.94 o
   4 -13   3          1.01         14.19        15.16 o
   5 -13   3       1602.98       1627.23        63.91 o
   6 -13   3        310.20        288.77        38.54 o
   7 -13   3        845.77        996.40        72.60 o
   8 -13   3        284.97        249.05        35.83 o
 -10 -12   3         12.78         22.34        30.45 o
  -9 -12   3        158.80        144.44        18.96 o
  -8 -12   3         39.99         38.84        12.40 o
  -7 -12   3         14.68          6.79        12.43 o
  -6 -12   3        110.54         88.01        13.70 o
  -5 -12   3        234.57        249.20        18.57 o
  -4 -12   3        867.77        825.72        31.77 o
  -3 -12   3        888.47        861.32        33.86 o
  -2 -12   3         41.47         50.18        15.89 o
  -1 -12   3        690.11        685.07        34.56 o
   0 -12   3        186.58        143.38        18.71 o
   1 -12   3        364.24        379.81        23.13 o
   2 -12   3         78.81         75.56        13.85 o
   3 -12   3        895.48        922.37        39.36 o
   4 -12   3        574.65        549.12        35.97 o
   5 -12   3          3.63         16.65        21.88 o
   6 -12   3         96.16         77.96        18.17 o
   7 -12   3        386.11        414.35        42.96 o
   8 -12   3        245.75        270.50        61.13 o
   9 -12   3       1360.37       1451.71        80.55 o
 -11 -11   3          5.73         33.46        16.96 o
 -10 -11   3         69.71         50.82        14.49 o
  -9 -11   3          2.72         34.11        14.58 o
  -8 -11   3        562.42        555.51        48.48 o
  -7 -11   3         13.55         15.81        11.85 o
  -6 -11   3       1115.71       1146.33        36.56 o
  -5 -11   3        433.40        433.51        23.03 o
  -4 -11   3       1788.74       1820.03        43.95 o
  -3 -11   3         84.28         97.31        13.29 o
  -2 -11   3        115.68        136.22        14.95 o
  -1 -11   3         45.17         24.50        14.29 o
   0 -11   3         68.80         71.24        14.97 o
   1 -11   3          1.50          8.92        10.01 o
   2 -11   3        651.52        663.03        31.97 o
   3 -11   3        129.35        123.32        16.64 o
   4 -11   3       2679.35       2698.00        56.97 o
   5 -11   3        383.66        383.71        24.89 o
   6 -11   3       2448.42       2537.79        74.57 o
   7 -11   3         12.98         -3.59        19.89 o
   8 -11   3        545.53        538.64        46.70 o
   9 -11   3         49.41         12.50        15.55 o
  10 -11   3         67.61         96.90        38.09 o
 -11 -10   3         65.54        103.49        15.79 o
 -10 -10   3        218.45        197.24        20.64 o
  -9 -10   3        345.51        361.86        27.26 o
  -8 -10   3        251.49        275.85        21.94 o
  -7 -10   3        156.73        149.53        17.14 o
  -6 -10   3        617.14        598.07        29.10 o
  -5 -10   3         80.18         72.80        13.49 o
  -4 -10   3        433.15        449.32        21.81 o
  -3 -10   3       1848.67       1892.65        42.21 o
  -2 -10   3       1148.88       1129.26        34.85 o
  -1 -10   3         78.96         76.67         8.11 o
   0 -10   3       2130.61       1973.91        54.15 o
   1 -10   3          0.82          6.61         6.14 o
   2 -10   3        602.92        559.64        19.62 o
   3 -10   3        757.28        755.02        30.67 o
   4 -10   3        240.93        272.00        16.43 o
   5 -10   3        174.43        200.79        19.25 o
   6 -10   3        892.44        938.47        34.46 o
   7 -10   3         65.67         80.59        13.70 o
   8 -10   3       1060.24       1062.34        52.98 o
   9 -10   3        950.74        934.52        52.07 o
  10 -10   3       1337.29       1336.29        63.52 o
  11 -10   3        377.45        453.40        39.24 o
  12 -10   3        314.79        238.80        50.35 o
 -12  -9   3        219.64        224.67        24.51 o
 -11  -9   3          1.16         -1.06        22.17 o
 -10  -9   3          1.42        -11.26        12.25 o
  -9  -9   3         69.88         73.38        14.30 o
  -8  -9   3         24.53         18.09        11.82 o
  -7  -9   3         47.70         58.24        12.85 o
  -6  -9   3         52.17         56.75        11.88 o
  -5  -9   3       3004.86       2926.84        92.73 o
  -4  -9   3        608.93        631.82        24.01 o
  -3  -9   3       6010.78       5775.50        55.62 o
  -2  -9   3         26.87         26.49         5.73 o
  -1  -9   3         35.63         24.50         3.58 o
   0  -9   3          5.45         14.86         3.79 o
   1  -9   3        902.18        859.38        25.90 o
   2  -9   3        472.75        469.56        18.16 o
   3  -9   3       6642.12       6656.46       109.99 o
   4  -9   3       1321.31       1315.78        33.22 o
   5  -9   3        885.17        911.78        23.48 o
   6  -9   3          2.07          1.02        11.25 o
   7  -9   3        891.39        995.11        33.30 o
   8  -9   3        359.08        339.84        23.99 o
   9  -9   3        220.49        187.02        24.03 o
  10  -9   3          3.02         27.78        18.32 o
  11  -9   3        184.30        241.30        26.33 o
  12  -9   3         15.78         31.50        17.43 o
 -13  -8   3        268.63        279.20        43.61 o
 -12  -8   3         66.52         80.91        17.80 o
 -11  -8   3        342.79        337.92        27.56 o
 -10  -8   3        368.93        399.95        28.21 o
  -9  -8   3         29.89         49.25        14.88 o
  -8  -8   3       2466.39       2317.82        54.78 o
  -7  -8   3        120.78        118.61        14.73 o
  -6  -8   3        878.90        807.42        30.72 o
  -5  -8   3         98.78         94.83        13.31 o
  -4  -8   3         27.04         24.44         6.28 o
  -3  -8   3       1911.99       1948.70        28.34 o
  -2  -8   3       1261.03       1165.39        27.44 o
  -1  -8   3       3894.59       3486.01       104.53 o
   0  -8   3       5586.41       5070.20       163.16 o
   1  -8   3       4093.83       3899.40        62.90 o
   2  -8   3        249.87        214.65        11.07 o
   3  -8   3        457.18        522.95        26.25 o
   4  -8   3        193.28        207.09        11.21 o
   5  -8   3       2280.54       2316.82        42.26 o
   6  -8   3        854.81        830.58        23.20 o
   7  -8   3        106.34         75.53        12.18 o
   8  -8   3        141.91        163.46        15.43 o
   9  -8   3        417.41        505.28        26.01 o
  10  -8   3        546.09        548.85        28.22 o
  11  -8   3        224.03        201.79        22.98 o
  12  -8   3        252.20        266.73        26.02 o
  13  -8   3        333.33        395.46        43.13 o
 -13  -7   3        157.74        177.17        43.36 o
 -12  -7   3         68.03         62.37        17.34 o
 -11  -7   3        347.37        328.84        26.13 o
 -10  -7   3         53.43         36.22        14.96 o
  -9  -7   3        615.17        642.68        32.44 o
  -8  -7   3        197.86        224.77        20.03 o
  -7  -7   3        413.51        398.65        18.97 o
  -6  -7   3       1562.21       1567.94        52.75 o
  -5  -7   3         26.38         21.89        10.08 o
  -4  -7   3       7507.40       7437.83        87.18 o
  -3  -7   3        356.86        386.21        12.94 o
  -2  -7   3       7432.14       7471.58        71.37 o
  -1  -7   3       1114.40       1076.54        16.76 o
   0  -7   3        336.46        329.92        13.76 o
   1  -7   3        421.43        388.00        17.10 o
   2  -7   3      11084.23      10740.75       163.41 o
   3  -7   3       1254.22       1309.59        26.07 o
   4  -7   3       9172.18       9152.47        72.14 o
   5  -7   3        500.27        500.25        15.58 o
   6  -7   3        957.84        952.59        27.66 o
   7  -7   3          4.34          5.36         8.70 o
   8  -7   3         92.57        118.87        13.93 o
   9  -7   3          5.28         -9.99        11.06 o
  10  -7   3         66.32         52.14        13.56 o
  11  -7   3        218.04        196.38        20.91 o
  12  -7   3         30.39         20.73        14.43 o
  13  -7   3          0.53         17.03        18.14 o
 -14  -6   3        283.65        285.84        33.45 o
 -13  -6   3        127.53        177.73        23.41 o
 -12  -6   3       1441.81       1582.17        54.94 o
 -11  -6   3        206.58        224.55        22.13 o
 -10  -6   3        956.71        957.78        40.23 o
  -9  -6   3        409.78        415.95        26.80 o
  -8  -6   3        554.48        511.02        21.97 o
  -7  -6   3       1609.62       1564.65        45.53 o
  -6  -6   3       1031.15       1008.96        37.45 o
  -5  -6   3         87.82        124.47        10.37 o
  -4  -6   3       1055.39       1017.81        25.21 o
  -3  -6   3        469.77        446.48        14.52 o
  -2  -6   3       3269.03       3165.00        37.49 o
  -1  -6   3       8648.20       8526.91        98.36 o
   0  -6   3      15098.21      15617.88       147.74 o
   1  -6   3       5606.69       5662.85        54.70 o
   2  -6   3       1979.77       1865.92        25.34 o
   3  -6   3        398.81        426.33        14.36 o
   4  -6   3         59.89         65.85         5.90 o
   5  -6   3          0.07         -2.87         6.09 o
   6  -6   3       2710.38       2724.20        45.93 o
   7  -6   3       2153.26       2056.44        50.00 o
   8  -6   3         34.10         31.96        11.10 o
   9  -6   3         84.32         59.99        15.78 o
  10  -6   3        654.71        619.97        38.82 o
  11  -6   3         32.78         13.97        20.54 o
  12  -6   3        172.12        166.04        31.15 o
  13  -6   3        157.59        148.23        24.63 o
  14  -6   3         45.33         73.70        24.48 o
 -14  -5   3         36.91         40.84        18.26 o
 -13  -5   3        457.11        474.30        31.52 o
 -12  -5   3          0.10         -9.45        11.96 o
 -11  -5   3         43.76         32.78        11.92 o
 -10  -5   3         31.73         23.39        10.95 o
  -9  -5   3        719.28        700.17        33.18 o
  -8  -5   3        754.11        773.72        29.58 o
  -7  -5   3       3806.81       3722.87        61.91 o
  -6  -5   3        373.22        395.09        13.67 o
  -5  -5   3       8315.77       8074.46        75.59 o
  -4  -5   3        140.05        160.64         9.90 o
  -3  -5   3       6789.55       6786.71        57.04 o
  -2  -5   3        248.32        228.80         8.33 o
  -1  -5   3         25.65         17.43         2.84 o
   0  -5   3         17.23         24.10         5.31 o
   1  -5   3       1077.84        973.16        16.40 o
   2  -5   3         49.34         32.36         3.50 o
   3  -5   3      12807.40      12587.32        87.34 o
   4  -5   3        619.98        666.63        14.63 o
   5  -5   3       9688.97       9297.40        88.44 o
   6  -5   3        228.06        217.97        14.53 o
   7  -5   3       3732.49       3573.22        64.11 o
   8  -5   3         11.55          5.63         8.33 o
   9  -5   3         29.85         -1.67        15.24 o
  10  -5   3         21.46         19.46        18.27 o
  11  -5   3         78.63         58.85        18.70 o
  12  -5   3       1104.14       1123.53        56.02 o
  13  -5   3         67.22         39.89        20.12 o
  14  -5   3          0.42        -20.14        20.14 o
 -14  -4   3         11.96          8.05        17.91 o
 -13  -4   3        244.98        240.86        21.49 o
 -12  -4   3        459.98        529.76        32.81 o
 -11  -4   3       2906.13       3054.64        81.74 o
 -10  -4   3        280.48        275.26        22.23 o
  -9  -4   3       1981.16       2025.61        49.07 o
  -8  -4   3        471.68        431.62        16.47 o
  -7  -4   3        718.09        743.46        25.31 o
  -6  -4   3       1140.03       1171.08        23.91 o
  -5  -4   3       1913.93       1837.37        33.77 o
  -4  -4   3       7092.59       7561.49        76.82 o
  -3  -4   3       2276.69       2291.15        31.65 o
  -2  -4   3       3141.29       3185.48        29.98 o
  -1  -4   3       5129.93       5297.13        44.34 o
   0  -4   3         97.19         52.48         4.10 o
   1  -4   3       6194.18       6556.12        44.60 o
   2  -4   3       1808.95       1811.79        16.59 o
   3  -4   3       2319.27       2380.20        26.28 o
   4  -4   3       3237.01       3593.02        32.03 o
   5  -4   3        282.21        303.08        10.81 o
   6  -4   3       1021.09       1114.82        27.60 o
   7  -4   3       2876.53       2953.66        57.02 o
   8  -4   3        848.70        813.54        30.31 o
   9  -4   3       6075.77       5915.31       118.03 o
  10  -4   3         23.03         18.60        12.47 o
  11  -4   3        514.96        523.51        37.86 o
  12  -4   3        117.94        132.56        30.63 o
  13  -4   3         22.54        -33.40        33.40 o
  14  -4   3        433.97        470.51        40.60 o
 -14  -3   3        353.27        401.87        36.61 o
 -13  -3   3         14.98         16.24        11.45 o
 -12  -3   3        615.92        634.31        34.81 o
 -11  -3   3        181.29        181.65        18.40 o
 -10  -3   3        143.68        138.51        15.83 o
  -9  -3   3        145.18        125.16        14.02 o
  -8  -3   3       2779.32       2752.04        53.88 o
  -7  -3   3         13.23         14.77         5.93 o
  -6  -3   3      12316.04      11930.44       105.26 o
  -5  -3   3       1708.92       1738.05        28.98 o
  -4  -3   3       4974.55       4965.79        54.05 o
  -3  -3   3       2097.91       2347.24        29.18 o
  -2  -3   3        338.56        409.42        10.85 o
  -1  -3   3       4723.91       4937.42        29.66 o
   0  -3   3         28.33         21.99         3.49 o
   1  -3   3       3198.54       3411.25        38.71 o
   2  -3   3         12.45         25.79         3.52 o
   3  -3   3       1080.50       1188.07        14.12 o
   4  -3   3       2006.51       1901.86        20.08 o
   5  -3   3        117.71        103.58         8.84 o
   6  -3   3      12144.83      12148.72       106.49 o
   7  -3   3          4.84         19.65         6.53 o
   8  -3   3       4026.41       3978.97        59.25 o
   9  -3   3         14.53         28.30        10.40 o
  10  -3   3        160.22        116.05        14.44 o
  11  -3   3         97.23        100.76        14.92 o
  12  -3   3        590.83        617.15        42.21 o
  13  -3   3        227.23        189.15        27.25 o
  14  -3   3        347.57        379.35        36.45 o
  15  -3   3        137.42        162.46        40.00 o
 -15  -2   3          7.92         14.06        20.78 o
 -14  -2   3         12.69         24.95        18.32 o
 -13  -2   3        648.79        668.99        43.36 o
 -12  -2   3        480.97        492.55        30.95 o
 -11  -2   3        578.15        582.87        28.20 o
 -10  -2   3       1993.43       1970.26        49.00 o
  -9  -2   3       3537.39       3533.47        78.41 o
  -8  -2   3       3406.29       3272.46        80.74 o
  -7  -2   3         91.98         91.66        12.31 o
  -6  -2   3       2083.90       2059.03        35.42 o
  -5  -2   3       3791.87       3850.56        45.25 o
  -4  -2   3        569.20        566.85        14.91 o
  -3  -2   3        100.63         68.92         5.69 o
  -2  -2   3       5171.60       5239.11        38.82 o
  -1  -2   3        128.13        132.11         4.61 o
   0  -2   3       2705.00       2823.54        20.85 o
   1  -2   3        447.74        444.47        11.71 o
   2  -2   3       3700.13       3731.07        34.59 o
   3  -2   3          3.27          3.82         3.81 o
   4  -2   3        635.06        648.73        11.33 o
   5  -2   3       2863.55       3046.66        33.83 o
   6  -2   3       1384.67       1474.08        26.55 o
   7  -2   3        313.63        289.28        13.36 o
   8  -2   3       2399.42       2310.68        41.74 o
   9  -2   3          4.91         -1.72         6.71 o
  10  -2   3       2702.91       2526.64        59.64 o
  11  -2   3       3557.76       3483.82        80.66 o
  12  -2   3        350.40        330.87        31.68 o
  13  -2   3       1043.83       1060.42        55.83 o
  14  -2   3          0.46        -14.41        26.52 o
  15  -2   3        352.88        531.30        79.69 o
 -15  -1   3        347.49        383.72        44.11 o
 -14  -1   3        158.39        214.41        26.96 o
 -13  -1   3        464.83        443.80        36.02 o
 -12  -1   3         86.65         79.86        11.68 o
 -11  -1   3        115.08        108.18        14.14 o
 -10  -1   3          1.78          6.27         9.89 o
  -9  -1   3        843.45        824.37        33.77 o
  -8  -1   3        667.10        621.42        27.71 o
  -7  -1   3       5686.13       5613.52       109.86 o
  -6  -1   3        395.27        393.54        17.38 o
  -5  -1   3       8931.61       8790.60       101.46 o
  -4  -1   3       3957.86       4134.54        50.25 o
  -3  -1   3        219.69        178.58         7.05 o
  -2  -1   3          3.67          2.04         4.19 o
  -1  -1   3       7426.02       7997.85        59.70 o
   0  -1   3         95.73        107.41         6.11 o
   1  -1   3       5192.65       5678.90        57.27 o
   2  -1   3         23.71          9.05         4.50 o
   3  -1   3        281.04        333.92         8.85 o
   4  -1   3         82.21         67.60         4.86 o
   5  -1   3       2109.96       1879.20        25.92 o
   6  -1   3         34.37         44.71         4.82 o
   7  -1   3       5478.16       5483.78       106.74 o
   8  -1   3         86.08         98.83         9.13 o
   9  -1   3       2488.05       2492.19        44.46 o
  10  -1   3          6.26         -2.37        11.05 o
  11  -1   3        103.78        144.75        17.84 o
  12  -1   3         79.70         89.88        14.88 o
  13  -1   3        391.89        389.11        41.54 o
  14  -1   3         57.89         60.62        25.86 o
  15  -1   3        178.40        224.78        61.62 o
 -15   0   3         68.61         38.72        23.88 o
 -14   0   3         34.57         31.07        17.06 o
 -13   0   3        259.53        296.32        26.31 o
 -12   0   3       1156.67       1152.91        46.80 o
 -11   0   3        217.59        216.62        21.32 o
 -10   0   3       1195.60       1155.43        41.77 o
  -9   0   3        682.38        664.94        29.92 o
  -8   0   3       1546.34       1444.08        57.85 o
  -7   0   3        456.69        422.64        18.47 o
  -6   0   3         18.41         26.01         7.55 o
  -5   0   3        869.35        907.07        25.48 o
  -4   0   3        488.31        501.77        14.76 o
  -3   0   3          2.34          3.70         4.84 o
  -2   0   3         38.90         50.05         5.36 o
  -1   0   3      28586.30      30041.20       175.54 o
   0   0   3       6537.35       7122.06       105.51 o
   1   0   3      29630.16      31101.66       314.80 o
   2   0   3        122.94        132.97         7.11 o
   3   0   3         18.32         25.20         6.32 o
   4   0   3        432.90        428.99        11.85 o
   5   0   3        886.65        943.09        25.92 o
   6   0   3        238.90        250.78         8.88 o
   7   0   3         57.80         49.67         7.47 o
   8   0   3         55.03         56.99        10.82 o
   9   0   3         31.44         28.40        10.37 o
  10   0   3        985.79        993.43        31.32 o
  11   0   3        411.01        401.21        27.93 o
  12   0   3       2761.01       2723.60        69.12 o
  13   0   3          0.70         21.18        22.20 o
  14   0   3       1067.37       1020.76       108.37 o
  15   0   3          1.60         38.93        61.53 o
 -15   1   3         24.91         16.98        19.04 o
 -14   1   3        496.80        552.87        36.31 o
 -13   1   3         12.49          4.95        14.92 o
 -12   1   3         97.44         74.42        16.13 o
 -11   1   3         44.61         69.09        11.15 o
 -10   1   3        125.90        107.66        12.46 o
  -9   1   3         13.85         -8.63         8.63 o
  -8   1   3        709.18        661.26        30.28 o
  -7   1   3          0.34         -2.73         6.79 o
  -6   1   3       8046.78       8224.79        88.39 o
  -5   1   3        202.10        236.67        12.30 o
  -4   1   3       5353.53       5344.89        78.13 o
  -3   1   3        248.18        215.57         7.10 o
  -2   1   3       6942.70       7206.82        75.41 o
  -1   1   3      12141.77      12656.01       142.11 o
   0   1   3       1137.18       1187.95        21.33 o
   1   1   3      12349.64      12862.35       117.80 o
   2   1   3      10285.66      10792.74        95.67 o
   3   1   3       1062.32       1058.52        15.79 o
   4   1   3       3196.40       3160.72        40.44 o
   5   1   3          1.13          9.74         5.81 o
   6   1   3       1251.91       1208.52        28.02 o
   7   1   3       1271.59       1181.76        39.08 o
   8   1   3       1577.37       1619.18        36.34 o
   9   1   3        121.94        124.64        11.86 o
  10   1   3        706.50        715.98        28.98 o
  11   1   3         55.85         38.52         9.71 o
  12   1   3        324.33        341.01        29.33 o
  13   1   3          0.37        -12.66        21.80 o
  14   1   3          2.96        -18.09        18.09 o
  15   1   3        286.71        307.38        74.00 o
 -15   2   3        109.77        120.45        40.50 o
 -14   2   3          2.09         38.19        16.18 o
 -13   2   3        659.88        660.59        37.47 o
 -12   2   3       1384.50       1367.24        50.56 o
 -11   2   3        115.33         95.28        15.67 o
 -10   2   3        430.92        398.59        17.13 o
  -9   2   3        713.05        703.95        21.36 o
  -8   2   3        424.57        389.31        21.82 o
  -7   2   3         23.69         37.52         8.23 o
  -6   2   3        175.86        198.11        13.03 o
  -5   2   3         24.50         25.38         7.43 o
  -4   2   3        837.69        822.35        28.20 o
  -3   2   3        306.27        308.95         7.13 o
  -2   2   3       1018.90        990.69        10.92 o
  -1   2   3      18684.97      19932.21       139.25 o
   0   2   3      37523.89      38319.10       293.15 o
   1   2   3      11327.93      12165.20        99.95 o
   2   2   3       1128.68       1128.06        18.98 o
   3   2   3         80.42         80.27         4.71 o
   4   2   3        201.45        212.88         7.81 o
   5   2   3       2517.51       2789.40        53.51 o
   6   2   3        558.42        508.81        11.67 o
   7   2   3         12.73          8.45         3.64 o
   8   2   3          3.47          4.74         3.67 o
   9   2   3          3.46          1.90         6.42 o
  10   2   3         13.06          6.55         4.97 o
  11   2   3        540.83        540.12        31.26 o
  12   2   3        128.65         94.32        18.46 o
  13   2   3       1156.26       1185.42        47.24 o
  14   2   3          1.12         24.14        28.43 o
  15   2   3         59.14         85.41        23.86 o
 -15   3   3        434.30        444.01        61.93 o
 -14   3   3        468.58        469.37        33.12 o
 -13   3   3        732.63        798.12        45.72 o
 -12   3   3        898.08        909.43        41.51 o
 -11   3   3         28.76         20.68        15.23 o
 -10   3   3          1.43          7.17        13.77 o
  -9   3   3        537.97        523.64        16.09 o
  -8   3   3        378.38        329.90         9.65 o
  -7   3   3        886.14        819.67        14.96 o
  -6   3   3        368.15        375.95        11.46 o
  -5   3   3       8650.49       8348.78        97.86 o
  -4   3   3        912.96        940.10        16.49 o
  -3   3   3       9271.48       9414.97        76.32 o
  -2   3   3        963.49       1079.94        13.30 o
  -1   3   3        625.37        688.09         9.37 o
   0   3   3          4.64         12.24         2.91 o
   1   3   3       2898.87       3197.08        32.86 o
   2   3   3         76.86         83.43         5.22 o
   3   3   3      13743.34      14263.16       120.72 o
   4   3   3        453.73        436.58        10.84 o
   5   3   3       4273.64       4208.87        39.27 o
   6   3   3        531.85        549.77        12.50 o
   7   3   3        672.61        704.59        15.12 o
   8   3   3        806.14        810.61        17.21 o
   9   3   3        273.25        256.77        10.34 o
  10   3   3          2.02         -6.89         6.89 o
  11   3   3        236.72        274.93        17.96 o
  12   3   3        123.84        107.21        18.14 o
  13   3   3         65.18         50.55        15.20 o
  14   3   3         66.02         37.73        13.39 o
  15   3   3         61.73         -7.38        31.25 o
 -15   4   3        385.51        360.54        56.18 o
 -14   4   3       1072.37       1016.89        48.44 o
 -13   4   3          6.09         18.74        15.18 o
 -12   4   3        686.08        747.79        46.12 o
 -11   4   3       1103.05       1126.60        53.74 o
 -10   4   3        266.96        253.20        26.45 o
  -9   4   3       4301.81       4313.33        97.13 o
  -8   4   3        159.06        152.09         6.39 o
  -7   4   3         62.64         66.18         7.02 o
  -6   4   3        531.51        640.13        18.41 o
  -5   4   3        905.06        887.26        21.38 o
  -4   4   3        195.17        198.09        11.56 o
  -3   4   3        705.53        687.54        15.93 o
  -2   4   3       2233.62       2242.72        20.94 o
  -1   4   3       1393.14       1424.24        16.88 o
   0   4   3       1525.37       1639.04        22.03 o
   1   4   3       1237.82       1278.97        13.53 o
   2   4   3       1894.63       1908.85        18.28 o
   3   4   3         58.39         81.21         4.68 o
   4   4   3        311.60        340.90         7.01 o
   5   4   3       1077.75       1125.63        16.51 o
   6   4   3        496.98        516.00        14.40 o
   7   4   3        552.02        645.71        16.47 o
   8   4   3         33.85         32.66         5.21 o
   9   4   3        260.64        261.98        13.33 o
  10   4   3        124.78        123.46        17.30 o
  11   4   3          2.32         -9.39         9.39 o
  12   4   3        767.72        727.97        36.63 o
  13   4   3         11.60          5.81        13.04 o
  14   4   3        437.42        505.96        39.55 o
 -14   5   3        161.95        179.18        21.79 o
 -13   5   3        415.61        419.96        37.38 o
 -12   5   3        297.30        283.47        30.52 o
 -11   5   3        536.40        603.94        40.19 o
 -10   5   3        169.18        153.79        21.89 o
  -9   5   3        157.72        119.24        21.42 o
  -8   5   3       2154.13       2083.50        37.52 o
  -7   5   3        115.67        105.07         8.92 o
  -6   5   3       3662.00       3592.05        50.78 o
  -5   5   3       1253.36       1290.94        25.77 o
  -4   5   3       1315.97       1293.72        25.06 o
  -3   5   3          2.91         -0.58         3.08 o
  -2   5   3       1862.00       2045.42        21.57 o
  -1   5   3        798.11        859.41        14.19 o
   0   5   3         59.41         53.04         3.93 o
   1   5   3       1415.29       1537.37        18.53 o
   2   5   3       3403.42       3640.23        28.55 o
   3   5   3        850.86        911.93        13.52 o
   4   5   3       1906.78       2054.53        22.17 o
   5   5   3       1728.36       1747.68        23.34 o
   6   5   3       2543.14       2602.42        31.49 o
   7   5   3          2.05          2.84         6.64 o
   8   5   3        493.10        512.70        15.35 o
   9   5   3         33.84         28.01         7.41 o
  10   5   3         28.54         26.02         9.76 o
  11   5   3        111.08         94.12        12.35 o
  12   5   3        406.11        371.99        31.26 o
  13   5   3         56.50         43.08        14.66 o
  14   5   3         36.97         38.91        17.60 o
  15   5   3         58.68         63.63        33.23 o
 -14   6   3        205.74        211.28        35.95 o
 -13   6   3        960.66        943.18        54.77 o
 -12   6   3          3.52         -5.12        17.93 o
 -11   6   3       1010.68        981.64        50.54 o
 -10   6   3        592.91        568.58        36.93 o
  -9   6   3         80.22         90.11        23.46 o
  -8   6   3        884.29        877.00        59.39 o
  -7   6   3       1424.77       1484.05        44.36 o
  -6   6   3         47.65         54.75         8.54 o
  -5   6   3       3147.02       3075.87        49.05 o
  -4   6   3       2755.58       2829.84        43.33 o
  -3   6   3        367.95        330.61         9.13 o
  -2   6   3        932.71       1136.22        16.96 o
  -1   6   3         81.29         62.20         6.10 o
   0   6   3         17.19         23.60         4.52 o
   1   6   3        113.60        100.62         6.98 o
   2   6   3        987.27       1185.22        15.19 o
   3   6   3        310.42        297.95         8.36 o
   4   6   3       5426.89       5591.27        63.34 o
   5   6   3        498.73        419.74         9.31 o
   6   6   3        177.20        158.50         7.15 o
   7   6   3         29.97         36.25         4.72 o
   8   6   3        226.81        231.13        13.49 o
   9   6   3         36.00         43.21         8.36 o
  10   6   3         71.28         85.37        10.19 o
  11   6   3        273.41        293.91        19.73 o
  12   6   3         83.89         63.15        17.23 o
  13   6   3        586.06        597.36        35.46 o
  14   6   3         61.45         42.02        18.42 o
 -14   7   3          5.47        -35.35        35.35 o
 -13   7   3          1.11        -17.79        17.79 o
 -12   7   3          1.73         15.98        16.70 o
 -11   7   3        133.25        120.35        19.66 o
 -10   7   3        191.91        196.76        24.44 o
  -9   7   3        531.71        542.64        30.41 o
  -8   7   3       1034.07       1048.42        39.29 o
  -7   7   3        927.31        911.32        34.82 o
  -6   7   3        458.43        407.27        22.71 o
  -5   7   3       1416.16       1298.19        32.15 o
  -4   7   3        110.23        100.96         5.57 o
  -3   7   3       1372.67       1512.09        20.81 o
  -2   7   3        834.30        957.00        18.21 o
  -1   7   3       1376.69       1429.23        31.13 o
   0   7   3         14.12         20.46         5.00 o
   1   7   3       2097.31       2128.13        28.96 o
   2   7   3       3135.49       3362.07        32.49 o
   3   7   3        979.46        980.60        26.63 o
   4   7   3        303.59        230.88        18.77 o
   5   7   3         60.34         88.29         7.37 o
   6   7   3        482.46        450.37        12.91 o
   7   7   3        423.78        413.51        14.48 o
   8   7   3        707.09        673.22        22.39 o
   9   7   3       2779.05       2728.90        48.05 o
  10   7   3         40.22         42.32         9.02 o
  11   7   3       1159.08       1251.65        46.73 o
  12   7   3         13.44         13.51        13.12 o
  13   7   3          9.36         15.73        17.03 o
  14   7   3        168.59        115.29        42.15 o
 -13   8   3         23.75         42.11        39.31 o
 -12   8   3        299.96        337.66        37.92 o
 -11   8   3         17.15        -15.24        15.24 o
 -10   8   3        590.97        572.99        33.46 o
  -9   8   3         22.69          8.43        14.06 o
  -8   8   3          5.92          0.66        11.04 o
  -7   8   3        460.81        458.23        26.26 o
  -6   8   3       2389.76       2258.56        53.80 o
  -5   8   3        513.01        474.49        21.80 o
  -4   8   3        105.21         82.77         5.79 o
  -3   8   3          6.32         15.88         5.29 o
  -2   8   3       1862.05       1936.29        28.19 o
  -1   8   3        178.48        207.69        10.29 o
   0   8   3        296.05        333.02        19.03 o
   1   8   3        188.36        224.18        11.55 o
   2   8   3       2297.87       2308.68        30.98 o
   3   8   3        247.48        255.79         9.10 o
   4   8   3          7.82         -2.28         8.96 o
   5   8   3        172.43        172.57        11.45 o
   6   8   3        866.74        807.88        19.04 o
   7   8   3       1215.17       1203.47        25.91 o
   8   8   3         20.73         16.22         7.86 o
   9   8   3         25.85         12.33        10.21 o
  10   8   3        866.09        904.86        28.89 o
  11   8   3         10.18         11.92        12.46 o
  12   8   3       1462.21       1468.35        64.31 o
  13   8   3          6.91         51.45        20.33 o
  14   8   3        158.72         70.53        30.46 o
 -13   9   3          0.58        -23.73        61.02 o
 -12   9   3         67.23         52.39        16.04 o
 -11   9   3        121.90        143.20        21.06 o
 -10   9   3        670.04        627.98        35.02 o
  -9   9   3        553.92        571.46        31.98 o
  -8   9   3          6.49         23.20        12.79 o
  -7   9   3       1228.28       1198.03        49.75 o
  -6   9   3        105.62        111.82        14.90 o
  -5   9   3        140.83        107.57        13.44 o
  -4   9   3        538.13        513.31        14.62 o
  -3   9   3        519.81        494.78        15.34 o
  -2   9   3       1340.60       1400.68        26.44 o
  -1   9   3         38.97         27.08        18.98 o
   0   9   3         76.79         41.89        10.49 o
   1   9   3         21.19         16.55         7.87 o
   2   9   3        536.69        592.33        16.64 o
   3   9   3        175.51        153.77         8.00 o
   4   9   3          2.88         -5.71         9.33 o
   5   9   3       1369.44       1307.87        33.06 o
   6   9   3        833.31        827.74        23.14 o
   7   9   3       2940.94       2933.72        45.74 o
   8   9   3        965.45        949.80        23.59 o
   9   9   3        921.62        913.22        29.07 o
  10   9   3        787.67        772.27        30.94 o
  11   9   3         76.90         76.52        38.65 o
  12   9   3        275.12        240.48        28.92 o
  13   9   3        337.31        404.11        47.84 o
 -12  10   3          0.50         -5.15        15.40 o
 -11  10   3         70.05         62.24        17.15 o
 -10  10   3          4.42         17.17        15.26 o
  -9  10   3        108.70         87.35        15.36 o
  -8  10   3         20.83         11.55        11.02 o
  -7  10   3         54.69         57.09        12.80 o
  -6  10   3         68.07         55.60        15.97 o
  -5  10   3        214.33        212.17        10.22 o
  -4  10   3        790.33        760.11        18.79 o
  -3  10   3         20.48          8.89         8.20 o
  -2  10   3          7.89          2.58         5.65 o
  -1  10   3       3221.87       3351.75        43.79 o
   0  10   3        684.30        610.43        21.84 o
   1  10   3       2260.36       2390.93        47.29 o
   2  10   3        603.19        629.45        16.20 o
   3  10   3         89.41         77.77         7.60 o
   4  10   3        693.27        716.18        25.24 o
   5  10   3         28.47         28.41         9.11 o
   6  10   3        153.71        164.27        12.97 o
   7  10   3       1101.73        975.84        34.37 o
   8  10   3        741.45        736.43        29.11 o
   9  10   3        582.74        577.98        32.44 o
  10  10   3        786.78        808.36        50.71 o
  11  10   3       1099.04       1196.49        58.70 o
  12  10   3        286.14        283.29        29.10 o
  13  10   3        158.20        165.35        41.63 o
 -12  11   3        199.33        345.32        62.15 o
 -11  11   3        146.62        115.45        21.85 o
 -10  11   3         54.46         53.84        14.10 o
  -9  11   3         99.68         88.14        16.44 o
  -8  11   3        102.10         79.55        14.83 o
  -7  11   3        106.52        110.78        17.02 o
  -6  11   3        847.95        837.73        35.01 o
  -5  11   3        123.16        119.16        15.34 o
  -4  11   3        231.58        216.37        13.29 o
  -3  11   3       1279.00       1216.68        28.25 o
  -2  11   3        105.54         97.94        15.49 o
  -1  11   3         27.84         42.37        11.15 o
   0  11   3         15.57         24.57         8.91 o
   1  11   3        140.95        173.29        12.32 o
   2  11   3         17.23          5.31         7.33 o
   3  11   3        691.63        698.03        17.51 o
   4  11   3         15.02         11.85         8.65 o
   5  11   3        176.90        195.89        13.85 o
   6  11   3       4006.31       3973.54        62.32 o
   7  11   3         24.67         21.51         9.15 o
   8  11   3       1812.77       1744.68        48.62 o
   9  11   3          5.03         -4.48        11.04 o
  10  11   3         40.47         26.86        23.08 o
  11  11   3         25.53         29.10        15.37 o
  12  11   3        367.66        393.28        39.88 o
 -11  12   3         29.14         15.82        28.71 o
 -10  12   3          1.61         -5.99        28.28 o
  -9  12   3         67.94         63.20        19.58 o
  -8  12   3          3.24          7.36        15.55 o
  -7  12   3        286.85        273.93        22.64 o
  -6  12   3        137.24        138.63        17.13 o
  -5  12   3         64.94         68.36        12.42 o
  -4  12   3         13.27         -2.37         6.66 o
  -3  12   3          8.58         -0.46         9.44 o
  -2  12   3       1494.56       1501.61        35.08 o
  -1  12   3        391.08        401.23        18.91 o
   0  12   3       1210.57       1245.21        29.91 o
   1  12   3         20.97         18.97        10.39 o
   2  12   3       2206.61       2236.91        43.07 o
   3  12   3        262.76        281.36        15.09 o
   4  12   3          7.11         19.97         8.44 o
   5  12   3         12.80         14.31         8.79 o
   6  12   3        243.08        258.31        14.99 o
   7  12   3        170.11        173.24        15.66 o
   8  12   3       1229.79       1207.13        41.04 o
   9  12   3       1561.67       1493.71        50.86 o
  10  12   3        325.45        365.49        27.75 o
  11  12   3        706.41        781.54        41.65 o
 -10  13   3        479.33        449.47        68.53 o
  -9  13   3         21.38          5.07        17.10 o
  -8  13   3        110.86         96.83        20.49 o
  -7  13   3        351.15        322.73        30.81 o
  -6  13   3         42.38         35.67        23.81 o
  -5  13   3       1047.18       1121.69        57.37 o
  -4  13   3         41.25         21.93        26.75 o
  -3  13   3        565.50        635.42        32.81 o
  -2  13   3        816.72        737.36        25.46 o
  -1  13   3        494.85        492.69        21.22 o
   0  13   3          8.29         14.23         9.51 o
   1  13   3        811.22        780.12        35.22 o
   2  13   3        253.94        213.93        18.08 o
   3  13   3       1932.45       2050.29        46.73 o
   4  13   3         19.26         25.59        12.97 o
   5  13   3       1822.50       1863.91        45.33 o
   6  13   3          3.78         -2.51        11.02 o
   7  13   3        427.59        427.35        24.39 o
   8  13   3         11.27         12.61        13.46 o
   9  13   3         30.31         32.78        13.85 o
  10  13   3          0.17         -0.90        15.34 o
  -9  14   3        128.57        129.01        28.44 o
  -8  14   3        462.11        473.35        38.47 o
  -7  14   3        156.00        168.13        33.74 o
  -6  14   3        366.02        371.84        29.06 o
  -5  14   3        826.75        781.80        43.10 o
  -4  14   3         14.43        -11.90        14.76 o
  -3  14   3        407.50        433.36        32.01 o
  -2  14   3        716.81        815.86        34.98 o
  -1  14   3        496.56        490.09        25.59 o
   0  14   3       3866.26       3972.59        81.24 o
   1  14   3        690.59        730.41        31.02 o
   2  14   3        749.29        761.67        32.51 o
   3  14   3        700.65        733.10        32.93 o
   4  14   3        142.15        173.38        16.14 o
   5  14   3         42.84         48.63        12.86 o
   6  14   3        734.74        737.00        32.05 o
   7  14   3        122.09        135.93        18.22 o
   8  14   3        354.88        328.61        23.13 o
   9  14   3         95.64        103.32        17.29 o
  -8  15   3        644.65        668.55        85.50 o
  -7  15   3         57.35         51.34        20.71 o
  -6  15   3        735.81        759.71        59.86 o
  -5  15   3        374.98        436.97        44.66 o
  -4  15   3        570.69        562.82        43.95 o
  -3  15   3       1150.40       1184.25        52.35 o
  -2  15   3        896.48        841.28        37.02 o
  -1  15   3        455.91        448.37        29.13 o
   0  15   3         12.27         10.60        15.84 o
   1  15   3        549.34        632.68        31.68 o
   2  15   3       2099.71       2088.79        62.80 o
   3  15   3        691.54        716.40        33.35 o
   4  15   3       1500.10       1626.45        50.53 o
   5  15   3        163.60        137.68        20.19 o
   6  15   3       1056.83       1145.94        40.93 o
   7  15   3          1.58         30.08        13.58 o
   8  15   3          9.93         12.26        18.33 o
  -6  16   3        383.77        422.82        65.69 o
  -5  16   3          8.68          0.86        21.22 o
  -4  16   3        286.83        289.96        39.02 o
  -3  16   3        140.65        135.74        72.93 o
  -2  16   3         71.09         99.24        39.89 o
  -1  16   3       2131.54       2217.33        76.03 o
   0  16   3        203.41        164.01        19.83 o
   1  16   3       1774.54       1782.64        68.72 o
   2  16   3        141.24        184.78        23.31 o
   3  16   3        150.27        196.89        20.63 o
   4  16   3         61.47         73.76        15.35 o
   5  16   3         96.86         76.75        22.68 o
   6  16   3         47.22         39.42        13.82 o
   7  16   3        224.30        184.29        26.95 o
  -4  17   3         88.06        138.04        39.01 o
  -3  17   3         24.76         28.83        24.95 o
  -2  17   3        115.14        166.72        32.02 o
  -1  17   3        154.28        179.33        45.19 o
   0  17   3          0.00         11.97        16.07 o
   1  17   3        295.63        318.76        27.40 o
   2  17   3        101.03         68.11        17.73 o
   3  17   3         86.51         41.56        18.69 o
   4  17   3        119.67        135.49        24.40 o
   5  17   3        683.46        728.64        42.81 o
   0  18   3         12.14         18.08        31.15 o
   1  18   3        181.34        167.05        31.04 o
  -4 -15   4        195.51        166.19        54.23 o
  -3 -15   4         25.09         52.26        21.35 o
  -2 -15   4        218.57        199.53        25.16 o
  -1 -15   4          3.86         28.09        15.73 o
   0 -15   4          4.01          0.66        15.76 o
   1 -15   4         40.67         17.51        19.82 o
   2 -15   4         56.31         47.21        28.68 o
   3 -15   4         68.99         38.43        25.96 o
   4 -15   4          0.92         43.02        30.68 o
   5 -15   4        100.24        150.05        52.42 o
  -6 -14   4        383.03        382.69        61.29 o
  -5 -14   4         59.24         64.69        17.38 o
  -4 -14   4        291.21        316.31        29.04 o
  -3 -14   4          0.06         -9.47        15.68 o
  -2 -14   4          5.61         30.13        14.30 o
  -1 -14   4        184.65        198.97        25.87 o
   0 -14   4         82.19         66.72        20.40 o
   1 -14   4         50.40         50.03        20.02 o
   2 -14   4          3.09         14.99        13.17 o
   3 -14   4         11.24         13.54        13.49 o
   4 -14   4        361.42        441.48        37.09 o
   5 -14   4         32.22         -3.93        20.01 o
   6 -14   4        442.74        550.02        69.56 o
   7 -14   4         48.25         39.78        35.60 o
  -8 -13   4         53.15         64.65        27.61 o
  -7 -13   4          6.01         -4.50        14.35 o
  -6 -13   4         13.67         -5.73        13.95 o
  -5 -13   4         21.26         36.79        16.49 o
  -4 -13   4        115.16        106.13        18.59 o
  -3 -13   4        163.11        158.31        21.90 o
  -2 -13   4         93.62         87.43        17.71 o
  -1 -13   4        251.55        226.07        23.03 o
   0 -13   4          0.17          0.09        13.85 o
   1 -13   4        172.20        198.27        25.45 o
   2 -13   4         27.94         14.05        17.53 o
   3 -13   4          8.90         18.35        14.11 o
   4 -13   4         46.16         20.98        13.57 o
   5 -13   4        417.23        432.17        35.22 o
   6 -13   4          3.64         25.42        44.02 o
   7 -13   4        325.04        366.79        41.70 o
   8 -13   4        539.01        570.34        74.28 o
  -9 -12   4          2.80          9.99        17.13 o
  -8 -12   4        339.06        291.19        24.83 o
  -7 -12   4         65.31         90.31        15.83 o
  -6 -12   4         60.33         59.55        14.47 o
  -5 -12   4         11.88          9.93        10.71 o
  -4 -12   4         22.11         33.86        12.50 o
  -3 -12   4        576.39        596.59        28.49 o
  -2 -12   4          2.39         -3.90        13.65 o
  -1 -12   4        425.24        398.68        27.73 o
   0 -12   4        174.52        141.55        18.26 o
   1 -12   4        676.14        676.15        34.91 o
   2 -12   4          9.47        -12.52        12.97 o
   3 -12   4        211.79        222.70        21.51 o
   4 -12   4        164.24        163.85        19.67 o
   5 -12   4         18.07         13.74        13.90 o
   6 -12   4          3.28         21.44        21.69 o
   7 -12   4         11.04         -0.25        20.16 o
   8 -12   4         80.25        123.51        38.10 o
   9 -12   4        424.55        508.74        49.45 o
 -10 -11   4        545.43        557.18        40.41 o
  -9 -11   4        463.34        469.06        29.56 o
  -8 -11   4         61.27         61.67        17.57 o
  -7 -11   4        143.60        136.72        15.10 o
  -6 -11   4          1.79         -4.43        11.08 o
  -5 -11   4        638.31        624.68        27.00 o
  -4 -11   4        315.32        331.86        20.08 o
  -3 -11   4         76.52         66.36        12.14 o
  -2 -11   4          0.50          7.71        10.55 o
  -1 -11   4         11.23          1.65        11.27 o
   0 -11   4          9.01         12.03        12.69 o
   1 -11   4         17.06         21.78        11.54 o
   2 -11   4        258.99        238.54        21.18 o
   3 -11   4         39.33         39.02        11.15 o
   4 -11   4       1611.88       1608.78        44.98 o
   5 -11   4        204.28        198.95        19.77 o
   6 -11   4        486.14        490.07        28.70 o
   7 -11   4         11.40         29.68        14.97 o
   8 -11   4        362.32        359.98        39.33 o
   9 -11   4          3.54         -5.77        24.37 o
  10 -11   4          1.87        -14.33        18.62 o
 -11 -10   4        601.65        609.22        43.34 o
 -10 -10   4        347.54        336.85        25.74 o
  -9 -10   4        449.20        407.86        26.84 o
  -8 -10   4         10.56         29.81        13.20 o
  -7 -10   4         13.01          8.75        16.07 o
  -6 -10   4        147.73        128.58        14.78 o
  -5 -10   4          1.08          4.03        10.50 o
  -4 -10   4         18.62         -0.60         9.22 o
  -3 -10   4         40.34         50.32        11.44 o
  -2 -10   4       1784.70       1744.13        43.39 o
  -1 -10   4        861.54        858.09        35.79 o
   0 -10   4       1330.95       1269.75        43.52 o
   1 -10   4        715.90        692.53        31.30 o
   2 -10   4        869.44        849.82        35.08 o
   3 -10   4         83.04         86.97        16.79 o
   4 -10   4        111.06        117.53        13.86 o
   5 -10   4          0.60          8.94        10.09 o
   6 -10   4        772.77        781.63        34.82 o
   7 -10   4         91.33         85.37        16.57 o
   8 -10   4        328.35        268.91        33.71 o
   9 -10   4        523.93        529.68        46.67 o
  10 -10   4        571.78        523.27        41.09 o
  11 -10   4        305.80        304.24        44.56 o
 -12  -9   4        320.21        328.93        29.38 o
 -11  -9   4        751.45        712.80        47.64 o
 -10  -9   4        119.42        140.19        17.74 o
  -9  -9   4        209.72        195.83        20.12 o
  -8  -9   4       1242.30       1252.56        42.68 o
  -7  -9   4          4.05         17.06        12.40 o
  -6  -9   4        176.42        179.89        19.57 o
  -5  -9   4        711.83        717.25        26.31 o
  -4  -9   4         66.54         63.02        10.13 o
  -3  -9   4       2780.40       2875.22        51.38 o
  -2  -9   4        979.19        864.79        30.34 o
  -1  -9   4        124.93        118.65        15.33 o
   0  -9   4         10.89         -0.60        12.22 o
   1  -9   4        975.24        942.16        31.24 o
   2  -9   4        757.20        737.23        33.92 o
   3  -9   4       5013.91       4901.99       127.61 o
   4  -9   4        206.80        239.10        13.41 o
   5  -9   4       2261.45       2332.90        43.31 o
   6  -9   4         11.56          0.78         8.52 o
   7  -9   4        119.69        102.45        14.23 o
   8  -9   4          0.23        -10.39        14.83 o
   9  -9   4         12.20          9.25        14.33 o
  10  -9   4         51.50         26.97        18.49 o
  11  -9   4        136.97        160.80        26.41 o
  12  -9   4        101.34         92.81        25.73 o
 -12  -8   4         31.54         22.73        15.05 o
 -11  -8   4       1169.70       1200.78        54.11 o
 -10  -8   4          2.67        -16.63        16.63 o
  -9  -8   4         25.54         50.00        15.66 o
  -8  -8   4        778.83        765.50        32.55 o
  -7  -8   4         29.52          5.40        11.07 o
  -6  -8   4       1443.40       1397.34        63.91 o
  -5  -8   4        797.41        767.85        30.55 o
  -4  -8   4         35.35         29.60         7.91 o
  -3  -8   4        596.17        577.38        15.93 o
  -2  -8   4       1847.06       1740.10        25.14 o
  -1  -8   4        237.10        221.92        12.55 o
   0  -8   4       3122.50       3018.95        48.27 o
   1  -8   4        230.82        190.99         9.82 o
   2  -8   4        748.74        740.59        29.55 o
   3  -8   4        163.93        160.45        10.71 o
   4  -8   4        356.83        361.79        13.48 o
   5  -8   4         41.25         29.78         6.86 o
   6  -8   4       1235.43       1221.18        30.09 o
   7  -8   4         18.16         25.04         9.44 o
   8  -8   4       2228.18       2153.28        50.86 o
   9  -8   4        200.88        223.13        24.86 o
  10  -8   4        466.92        453.59        30.27 o
  11  -8   4        286.97        263.86        25.52 o
  12  -8   4        338.45        344.69        29.06 o
  13  -8   4        104.18        145.68        42.88 o
 -13  -7   4         79.22         97.42        19.84 o
 -12  -7   4         52.95         55.58        15.86 o
 -11  -7   4         44.00         43.64        17.06 o
 -10  -7   4        413.74        459.99        29.87 o
  -9  -7   4        455.61        466.85        32.32 o
  -8  -7   4        262.15        297.17        25.04 o
  -7  -7   4         17.78         35.33        12.64 o
  -6  -7   4       1365.68       1451.67        55.36 o
  -5  -7   4        439.19        426.85        22.02 o
  -4  -7   4       2703.34       2704.25        42.91 o
  -3  -7   4       1368.50       1358.84        24.16 o
  -2  -7   4        785.31        803.22        19.66 o
  -1  -7   4        184.52        154.51         8.02 o
   0  -7   4         66.33         65.44         8.67 o
   1  -7   4        893.41        891.93        29.44 o
   2  -7   4       4337.47       4455.44       109.14 o
   3  -7   4        313.79        276.74        13.17 o
   4  -7   4       5367.58       5320.76        84.80 o
   5  -7   4          2.14          2.23         4.87 o
   6  -7   4       1191.45       1257.92        29.02 o
   7  -7   4          7.39          4.82        10.91 o
   8  -7   4         10.41         22.49        11.16 o
   9  -7   4        524.89        517.21        26.29 o
  10  -7   4         59.55         67.49        13.04 o
  11  -7   4         89.86         87.68        20.25 o
  12  -7   4        446.84        464.08        31.96 o
  13  -7   4         37.36         24.60        29.00 o
 -13  -6   4        115.58        126.99        20.01 o
 -12  -6   4        191.43        181.01        30.25 o
 -11  -6   4        468.99        514.36        32.05 o
 -10  -6   4         91.94        107.34        15.19 o
  -9  -6   4       2840.23       2819.37       109.73 o
  -8  -6   4        754.19        723.64        28.89 o
  -7  -6   4        224.67        243.78        13.65 o
  -6  -6   4       3709.87       3571.97        54.57 o
  -5  -6   4        350.56        351.24        14.47 o
  -4  -6   4       1706.69       1619.16        34.88 o
  -3  -6   4       1050.89       1013.13        19.51 o
  -2  -6   4       1228.28       1259.60        19.30 o
  -1  -6   4       3595.42       3454.92        48.28 o
   0  -6   4        240.27        286.76        12.82 o
   1  -6   4       2854.94       2884.63        36.68 o
   2  -6   4       1087.16       1101.73        22.28 o
   3  -6   4         10.68         21.56         3.37 o
   4  -6   4          7.75          6.47         3.51 o
   5  -6   4        176.54        116.97         7.21 o
   6  -6   4       1850.13       1832.55        31.09 o
   7  -6   4       1690.38       1699.23        41.30 o
   8  -6   4        194.23        200.76        18.89 o
   9  -6   4       1009.66       1005.49        39.22 o
  10  -6   4        819.33        871.92        38.29 o
  11  -6   4         38.04         55.61        14.89 o
  12  -6   4        600.08        579.40        35.02 o
  13  -6   4         66.51         52.20        15.50 o
  14  -6   4        137.14        142.87        32.18 o
 -14  -5   4        457.54        540.65        52.06 o
 -13  -5   4         43.30         53.56        14.52 o
 -12  -5   4        765.01        871.37        36.90 o
 -11  -5   4         46.85         43.17        18.66 o
 -10  -5   4        220.11        227.64        22.29 o
  -9  -5   4        671.21        674.96        29.85 o
  -8  -5   4        266.42        241.05        17.58 o
  -7  -5   4       2360.73       2318.40        48.78 o
  -6  -5   4       1258.77       1230.54        29.75 o
  -5  -5   4       3348.48       3334.55        45.13 o
  -4  -5   4        516.92        542.93        14.83 o
  -3  -5   4        541.45        572.54        13.48 o
  -2  -5   4        472.11        500.77        11.07 o
  -1  -5   4          8.96          6.80         3.65 o
   0  -5   4          5.93          6.64         3.48 o
   1  -5   4        724.19        713.80        15.14 o
   2  -5   4        752.83        723.02        13.21 o
   3  -5   4       4112.60       4173.87        36.44 o
   4  -5   4         57.90         84.44         6.28 o
   5  -5   4       8787.22       8553.72        72.31 o
   6  -5   4         10.52          5.34         8.22 o
   7  -5   4       2482.34       2404.64        47.49 o
   8  -5   4        787.02        753.47        27.28 o
   9  -5   4        274.09        245.93        18.71 o
  10  -5   4          2.40          3.20        13.79 o
  11  -5   4        321.32        343.63        26.66 o
  12  -5   4        172.70        177.81        21.21 o
  13  -5   4        398.99        376.61        29.90 o
  14  -5   4         25.52         11.14        20.68 o
 -14  -4   4          4.55         -6.62        17.17 o
 -13  -4   4        422.58        469.13        32.62 o
 -12  -4   4        436.08        389.25        28.81 o
 -11  -4   4        308.33        287.76        21.72 o
 -10  -4   4       1479.55       1505.23        39.60 o
  -9  -4   4        462.84        419.90        23.37 o
  -8  -4   4         49.61         48.99        12.33 o
  -7  -4   4        761.31        721.69        21.58 o
  -6  -4   4       2204.56       2379.43        36.40 o
  -5  -4   4        148.66        126.66        11.29 o
  -4  -4   4       7367.92       7548.48        74.56 o
  -3  -4   4        817.37        752.43        14.71 o
  -2  -4   4        478.40        466.79         9.63 o
  -1  -4   4       3283.31       3463.76        67.37 o
   0  -4   4       2210.84       2208.22        25.21 o
   1  -4   4       2725.00       2887.24        69.70 o
   2  -4   4        443.25        463.05        10.83 o
   3  -4   4         93.09         58.10         4.93 o
   4  -4   4       5040.77       5260.53        47.91 o
   5  -4   4         44.39         42.41         5.85 o
   6  -4   4          8.51         -1.91         7.16 o
   7  -4   4        400.01        436.15        19.80 o
   8  -4   4        943.52        849.46        28.44 o
   9  -4   4       1173.54       1198.49        35.22 o
  10  -4   4         49.62         56.82        13.48 o
  11  -4   4       2379.43       2398.38        77.80 o
  12  -4   4        265.97        283.12        30.73 o
  13  -4   4        146.78        184.15        26.84 o
  14  -4   4          7.43         18.65        19.71 o
 -14  -3   4          3.79          5.47        18.73 o
 -13  -3   4        564.88        568.55        40.65 o
 -12  -3   4         27.66         27.69        12.72 o
 -11  -3   4         19.71          8.83        10.34 o
 -10  -3   4        220.69        219.37        18.34 o
  -9  -3   4         48.21         25.06        10.17 o
  -8  -3   4        338.77        315.22        12.04 o
  -7  -3   4        192.32        195.51        11.59 o
  -6  -3   4       3476.49       3443.41        46.19 o
  -5  -3   4        393.71        448.13        17.65 o
  -4  -3   4       5480.38       5559.71        59.88 o
  -3  -3   4        612.07        668.32        14.57 o
  -2  -3   4        992.82       1079.77        14.85 o
  -1  -3   4        197.09        215.32         5.45 o
   0  -3   4        198.89        188.74        13.49 o
   1  -3   4        700.15        735.72        27.76 o
   2  -3   4       1756.08       1850.61        22.66 o
   3  -3   4        418.44        444.55        11.68 o
   4  -3   4      13422.03      13670.33        87.26 o
   5  -3   4         86.71         81.75         7.26 o
   6  -3   4       9904.97       9533.65        86.49 o
   7  -3   4        175.54        179.82        11.46 o
   8  -3   4        703.58        651.13        16.76 o
   9  -3   4        106.38         94.43        16.91 o
  10  -3   4          3.66         11.05        11.75 o
  11  -3   4        275.32        281.44        22.74 o
  12  -3   4       1533.49       1536.29       101.73 o
  13  -3   4         73.64        129.25        25.02 o
  14  -3   4        723.18        847.51        67.23 o
  15  -3   4         33.45         36.66        24.74 o
 -14  -2   4        505.61        546.54        47.03 o
 -13  -2   4        225.62        243.38        25.06 o
 -12  -2   4        427.57        447.45        26.51 o
 -11  -2   4          7.04          7.95        11.10 o
 -10  -2   4        467.86        508.64        25.52 o
  -9  -2   4        672.37        687.12        27.98 o
  -8  -2   4         99.21        112.21        12.80 o
  -7  -2   4          8.11          6.83         9.53 o
  -6  -2   4        510.08        517.28        17.19 o
  -5  -2   4        179.94        172.02        11.76 o
  -4  -2   4         36.38         67.27         7.21 o
  -3  -2   4       2432.95       2570.49        29.85 o
  -2  -2   4       6213.22       6426.42        46.85 o
  -1  -2   4       1774.90       1768.09        17.17 o
   0  -2   4       9473.20       9204.67        88.73 o
   1  -2   4       1523.36       1447.60        42.67 o
   2  -2   4       7666.46       7907.86        64.79 o
   3  -2   4       1502.88       1639.93        25.07 o
   4  -2   4       1012.94       1120.63        23.49 o
   5  -2   4        424.32        437.14        15.50 o
   6  -2   4       3182.13       3177.48        42.53 o
   7  -2   4         41.18         28.14         5.13 o
   8  -2   4       5319.02       5033.37        54.86 o
   9  -2   4       4317.04       4194.06        77.52 o
  10  -2   4       2566.31       2396.34        59.21 o
  11  -2   4        732.71        745.51        34.12 o
  12  -2   4         75.81        108.66        40.86 o
  13  -2   4        395.47        384.07        44.32 o
  14  -2   4          9.04         47.91        24.16 o
  15  -2   4          1.44          8.23        33.71 o
 -14  -1   4         64.93         60.47        26.75 o
 -13  -1   4         12.37         23.73        15.49 o
 -12  -1   4          0.05         -6.27        13.82 o
 -11  -1   4        340.55        341.59        22.14 o
 -10  -1   4          2.77          2.48        11.39 o
  -9  -1   4         25.59         18.80        13.34 o
  -8  -1   4        115.79        126.56        15.01 o
  -7  -1   4       1268.74       1217.38        61.72 o
  -6  -1   4        143.71        153.01        12.09 o
  -5  -1   4      11346.40      11155.98       122.74 o
  -4  -1   4       1955.06       2215.17        27.09 o
  -3  -1   4      11195.17      11440.29       155.89 o
  -2  -1   4        538.94        570.51        11.66 o
  -1  -1   4        796.66        760.83        13.27 o
   0  -1   4          1.06          4.32         5.40 o
   1  -1   4       4034.98       4046.29        44.10 o
   2  -1   4         45.30         36.98         5.44 o
   3  -1   4       9527.34       9385.41        70.75 o
   4  -1   4       6903.08       7585.45        60.68 o
   5  -1   4      12463.83      12461.92       112.73 o
   6  -1   4       1085.64       1163.62        22.47 o
   7  -1   4       3955.65       3883.95        53.40 o
   8  -1   4       1053.90        978.07        19.10 o
   9  -1   4        119.13        116.36        10.85 o
  10  -1   4         30.64         65.86        13.52 o
  11  -1   4       1357.36       1339.86        52.71 o
  12  -1   4        106.93        111.00        23.62 o
  13  -1   4       1002.80       1214.09       162.36 o
  14  -1   4        132.99        127.33        32.48 o
  15  -1   4        421.44        464.12        52.18 o
 -15   0   4          1.53         11.38        28.16 o
 -14   0   4        105.53        111.91        22.43 o
 -13   0   4       1053.94       1118.58        48.58 o
 -12   0   4         70.30         88.46        17.57 o
 -11   0   4       1210.31       1230.08        39.37 o
 -10   0   4        494.16        457.57        34.63 o
  -9   0   4        545.97        545.41        28.02 o
  -8   0   4       3011.73       2956.48        61.74 o
  -7   0   4         46.90         45.86         9.18 o
  -6   0   4       2087.87       2052.76        38.74 o
  -5   0   4         10.99         14.36         7.31 o
  -4   0   4          1.60         15.85         5.32 o
  -3   0   4       6489.09       6718.59        53.88 o
  -2   0   4       1860.13       1734.35        21.32 o
  -1   0   4       8069.38       8345.73        70.07 o
   0   0   4      70229.34      70644.10       716.49 o
   1   0   4      10548.24      11021.37       104.68 o
   2   0   4         14.13         17.48         5.28 o
   3   0   4       1660.43       1800.73        19.77 o
   4   0   4          2.92          5.10         4.26 o
   5   0   4       3126.35       3321.38        40.43 o
   6   0   4       1705.28       1681.71        34.71 o
   7   0   4       1783.46       1703.97        35.34 o
   8   0   4       2976.17       2601.61       104.13 o
   9   0   4       1071.00        954.50        38.28 o
  10   0   4       1888.32       1792.99        63.99 o
  11   0   4        198.83        179.85        17.28 o
  12   0   4       2562.57       2464.40        75.20 o
  13   0   4          1.46        -10.96        21.97 o
  14   0   4          7.42         -8.16        23.02 o
  15   0   4          3.26         19.70        22.70 o
 -15   1   4         62.74         57.36        29.78 o
 -14   1   4        376.87        378.38        31.24 o
 -13   1   4          0.25        -12.47        30.56 o
 -12   1   4        286.76        271.84        24.18 o
 -11   1   4        365.40        335.03        25.08 o
 -10   1   4         61.18         43.00        12.58 o
  -9   1   4        227.99        236.87        16.06 o
  -8   1   4       2392.43       2313.62        45.48 o
  -7   1   4        176.98        188.90        12.99 o
  -6   1   4      16796.15      16774.19       158.66 o
  -5   1   4        564.30        519.46        20.26 o
  -4   1   4       9016.15       9165.43       113.94 o
  -3   1   4       2552.68       2639.15        24.92 o
  -2   1   4       1366.05       1276.45        15.41 o
  -1   1   4        882.21        900.92        11.81 o
   0   1   4       1388.66       1463.36        20.63 o
   1   1   4         48.19         53.00         7.57 o
   2   1   4       4956.90       5077.54        46.94 o
   3   1   4       1746.20       1888.67        28.55 o
   4   1   4       8670.88       8638.97        87.66 o
   5   1   4        648.40        687.71        29.00 o
   6   1   4      12584.54      12859.11       134.66 o
   7   1   4         36.67         29.03         7.60 o
   8   1   4        200.90        198.79        20.39 o
   9   1   4         19.28         23.66        11.76 o
  10   1   4        178.15        173.64        15.97 o
  11   1   4         58.70         70.80        18.57 o
  12   1   4        275.80        264.56        26.22 o
  13   1   4         64.96         57.04        17.25 o
  14   1   4        459.69        425.65        46.21 o
  15   1   4         51.59         97.13        33.48 o
 -15   2   4          0.51        -19.85        23.86 o
 -14   2   4        363.13        316.03        28.24 o
 -13   2   4         97.38         75.84        16.49 o
 -12   2   4       1508.35       1409.68        51.56 o
 -11   2   4       2334.56       2380.10        64.02 o
 -10   2   4       1710.38       1750.99        39.82 o
  -9   2   4       3364.95       3381.28        57.67 o
  -8   2   4          1.98          0.06         6.82 o
  -7   2   4        769.03        843.00        24.12 o
  -6   2   4       1264.51       1305.06        28.23 o
  -5   2   4        226.67        205.28        11.12 o
  -4   2   4       1771.79       1842.02        31.50 o
  -3   2   4       7729.85       8128.88        84.62 o
  -2   2   4         14.38          8.83         3.11 o
  -1   2   4      17098.76      17850.48       101.11 o
   0   2   4      18686.85      19129.49       161.07 o
   1   2   4      17181.56      18100.15       131.69 o
   2   2   4         93.28        112.50         5.13 o
   3   2   4       3002.58       3154.32        31.10 o
   4   2   4        214.36        221.45         7.32 o
   5   2   4       1557.47       1579.56        25.63 o
   6   2   4         36.27         23.15         5.93 o
   7   2   4        397.42        358.47        15.37 o
   8   2   4        332.88        257.14        17.10 o
   9   2   4       1237.11       1155.33        36.08 o
  10   2   4        175.19        148.80        14.74 o
  11   2   4        160.64        172.61        16.69 o
  12   2   4        348.92        342.39        42.69 o
  13   2   4       1590.24       1660.38        64.34 o
  14   2   4        102.92         74.76        15.45 o
  15   2   4        133.35        130.00        42.12 o
 -14   3   4        179.07        184.55        34.96 o
 -13   3   4       1026.13       1127.44        48.61 o
 -12   3   4        230.78        211.42        21.79 o
 -11   3   4        528.54        564.95        31.66 o
 -10   3   4        109.99         97.87        14.54 o
  -9   3   4       2309.21       2169.55        32.17 o
  -8   3   4          0.13          6.46         6.13 o
  -7   3   4      12610.74      12174.44       112.87 o
  -6   3   4        411.17        433.60        11.49 o
  -5   3   4       9386.48       9446.25        80.03 o
  -4   3   4       2603.10       2719.64        44.46 o
  -3   3   4       1310.90       1218.91        14.64 o
  -2   3   4        882.72        933.09        12.50 o
  -1   3   4        241.30        291.60         6.96 o
   0   3   4         42.25         39.24         3.67 o
   1   3   4        159.00        123.00        10.87 o
   2   3   4       3602.91       3790.99        34.46 o
   3   3   4       3867.35       3699.76        37.71 o
   4   3   4       2695.77       2827.63        26.57 o
   5   3   4       9439.75       9324.22        71.13 o
   6   3   4          4.49         92.61        12.76 o
   7   3   4       2143.21       1980.42        46.16 o
   8   3   4        118.76         97.45         6.53 o
   9   3   4        187.48        174.68        12.81 o
  10   3   4         17.27         13.31        11.85 o
  11   3   4         17.89         15.34        12.54 o
  12   3   4        980.59        959.56        41.36 o
  13   3   4         37.29         50.11        16.96 o
  14   3   4        270.95        286.93        26.72 o
 -14   4   4        132.66        121.31        21.00 o
 -13   4   4         84.14        117.82        18.26 o
 -12   4   4       1847.08       1810.14        58.32 o
 -11   4   4       1072.40       1127.09        43.67 o
 -10   4   4       3979.53       3848.37        96.94 o
  -9   4   4        515.00        506.52        22.11 o
  -8   4   4        670.57        608.46        17.30 o
  -7   4   4        313.29        304.17         8.60 o
  -6   4   4       1991.66       1908.40        35.22 o
  -5   4   4         58.67         57.32         5.03 o
  -4   4   4       2341.96       2282.18        36.48 o
  -3   4   4       5060.64       5261.33        35.69 o
  -2   4   4       1871.97       1834.92        17.08 o
  -1   4   4        143.88        166.02         5.68 o
   0   4   4        984.42        987.17        11.03 o
   1   4   4        371.78        386.93         9.96 o
   2   4   4        701.21        669.58        12.20 o
   3   4   4       5052.34       5240.33        39.15 o
   4   4   4          2.59         -3.70         3.70 o
   5   4   4         39.43         51.66         6.61 o
   6   4   4        718.56        843.81        18.47 o
   7   4   4         55.38         53.54         5.24 o
   8   4   4          7.39          5.35         4.20 o
   9   4   4       3686.92       3622.00        49.26 o
  10   4   4        158.20        149.58        14.53 o
  11   4   4        342.39        369.60        21.49 o
  12   4   4        574.91        578.57        33.28 o
  13   4   4         18.26         37.47        14.62 o
  14   4   4       1268.33       1194.41        63.95 o
 -14   5   4        386.50        441.78        51.12 o
 -13   5   4         11.89         31.35        15.26 o
 -12   5   4        520.51        489.38        38.16 o
 -11   5   4          6.86         26.19        16.61 o
 -10   5   4        378.57        333.17        29.47 o
  -9   5   4        148.54        118.96        25.49 o
  -8   5   4       1347.82       1361.93        36.79 o
  -7   5   4        587.90        542.47        18.82 o
  -6   5   4       5543.68       5478.25        76.08 o
  -5   5   4        213.77        237.37        11.49 o
  -4   5   4       5113.56       5145.92        57.51 o
  -3   5   4        976.98       1128.88        14.57 o
  -2   5   4         48.61         47.22         4.15 o
  -1   5   4        252.97        254.51         8.47 o
   0   5   4         13.82          8.91         3.10 o
   1   5   4        258.80        260.72         6.25 o
   2   5   4        332.28        312.50         9.99 o
   3   5   4         63.64         84.08         4.69 o
   4   5   4       3816.59       3710.49        36.75 o
   5   5   4         38.40         61.18         5.66 o
   6   5   4       4120.38       4043.79        44.92 o
   7   5   4         52.32         59.56         4.75 o
   8   5   4        831.59        803.06        16.51 o
   9   5   4          5.09          3.45         5.69 o
  10   5   4         30.91         32.44        10.01 o
  11   5   4        386.93        420.55        22.62 o
  12   5   4        236.19        276.35        30.10 o
  13   5   4        280.94        273.94        25.53 o
  14   5   4          9.16         27.23        19.64 o
  15   5   4         28.38          0.36        23.78 o
 -14   6   4         57.46         50.66        33.79 o
 -13   6   4       1031.24       1059.30        58.52 o
 -12   6   4         37.60         41.76        18.01 o
 -11   6   4        914.66        964.49        51.05 o
 -10   6   4        191.08        187.40        23.42 o
  -9   6   4        456.29        424.64        31.44 o
  -8   6   4       1256.90       1263.03        36.29 o
  -7   6   4        105.17        111.88        10.84 o
  -6   6   4       1658.93       1632.75        36.43 o
  -5   6   4        487.32        533.47        20.03 o
  -4   6   4         91.64         95.59         9.65 o
  -3   6   4        379.50        329.21        10.51 o
  -2   6   4       6677.13       6834.74        51.22 o
  -1   6   4       1418.19       1335.47        18.33 o
   0   6   4       4207.81       4184.86        33.70 o
   1   6   4       1249.45       1222.48        19.05 o
   2   6   4       3096.53       3201.69        29.27 o
   3   6   4         88.68         53.82         4.24 o
   4   6   4        303.48        340.30         9.80 o
   5   6   4        744.72        800.17        13.93 o
   6   6   4        552.53        527.61        14.84 o
   7   6   4        661.78        660.70        14.06 o
   8   6   4       2194.45       2133.55        38.30 o
   9   6   4          5.19         16.23         8.55 o
  10   6   4        804.01        814.81        33.45 o
  11   6   4       1223.93       1245.36        39.09 o
  12   6   4          0.18         -9.44        11.79 o
  13   6   4        741.05        816.25        49.01 o
  14   6   4        211.47        296.25        36.33 o
 -14   7   4         23.38         34.83        33.98 o
 -13   7   4         11.65         -4.21        15.36 o
 -12   7   4         34.37         37.43        22.34 o
 -11   7   4         27.00         20.32        15.45 o
 -10   7   4          0.38         -5.00        13.21 o
  -9   7   4         23.04         35.59        12.08 o
  -8   7   4         12.44          6.52        11.77 o
  -7   7   4       1509.54       1438.85        36.09 o
  -6   7   4        440.90        421.28        18.96 o
  -5   7   4       2251.20       2066.70        41.41 o
  -4   7   4        304.59        291.93        16.43 o
  -3   7   4       4543.39       4127.99        40.58 o
  -2   7   4        210.35        173.64         8.86 o
  -1   7   4          8.90         15.51         4.96 o
   0   7   4          7.68          7.43         4.23 o
   1   7   4        367.11        282.67        10.52 o
   2   7   4        408.33        374.00        10.86 o
   3   7   4        728.92        584.29        13.43 o
   4   7   4          1.11         11.74         6.39 o
   5   7   4       4020.33       4061.66        47.66 o
   6   7   4        822.42        765.79        15.09 o
   7   7   4       1582.03       1549.54        31.61 o
   8   7   4        606.08        616.49        20.91 o
   9   7   4        158.63        160.08        11.97 o
  10   7   4        151.46        146.90        14.93 o
  11   7   4         11.30        -11.99        11.99 o
  12   7   4         17.22         50.67        18.58 o
  13   7   4          2.93          7.09        18.45 o
  14   7   4         44.18         40.03        34.99 o
 -13   8   4         18.30         16.26        16.33 o
 -12   8   4        159.32        138.79        21.81 o
 -11   8   4         86.71        113.08        22.50 o
 -10   8   4         65.91         67.24        15.38 o
  -9   8   4        146.74        131.95        24.44 o
  -8   8   4         22.22         30.76        12.88 o
  -7   8   4       1143.02       1172.04        40.92 o
  -6   8   4        101.07         72.68        13.76 o
  -5   8   4        906.86        867.28        32.29 o
  -4   8   4        599.65        651.15        13.31 o
  -3   8   4        126.25        124.50         6.68 o
  -2   8   4       2116.84       1887.69        26.98 o
  -1   8   4       3767.29       3729.82        43.50 o
   0   8   4       4403.88       4345.81        48.39 o
   1   8   4       2667.66       2603.51        37.81 o
   2   8   4       1409.58       1343.37        24.85 o
   3   8   4        218.77        228.94         9.63 o
   4   8   4        579.48        548.48        17.32 o
   5   8   4       1435.58       1390.29        26.82 o
   6   8   4        896.27        905.21        24.16 o
   7   8   4        879.33        870.48        30.52 o
   8   8   4        175.12        176.46        13.06 o
   9   8   4          0.79          1.94         8.56 o
  10   8   4        962.80        950.35        33.85 o
  11   8   4          1.93         -3.33        11.39 o
  12   8   4        366.64        419.68        35.98 o
  13   8   4          0.02         10.15        17.19 o
  14   8   4        343.27        417.37        62.33 o
 -13   9   4        351.49        418.14        48.42 o
 -12   9   4        142.48        143.47        20.85 o
 -11   9   4          0.19         -5.18        14.90 o
 -10   9   4         61.13         59.17        16.32 o
  -9   9   4         11.62         13.28        12.37 o
  -8   9   4         17.08         33.74        12.47 o
  -7   9   4          3.61          0.90        10.68 o
  -6   9   4       1803.30       1818.84        50.16 o
  -5   9   4        170.76        143.28        12.38 o
  -4   9   4       3476.25       3230.65        38.24 o
  -3   9   4        591.91        610.18        16.81 o
  -2   9   4       1133.94       1049.63        21.33 o
  -1   9   4        126.76        120.37        11.98 o
   0   9   4          1.23         17.97        10.43 o
   1   9   4         27.48         33.49         6.97 o
   2   9   4       2368.15       2221.37        35.58 o
   3   9   4         87.87        113.94         8.29 o
   4   9   4       1911.21       1777.18        27.10 o
   5   9   4         37.54         26.90         9.46 o
   6   9   4        175.26        160.24        10.88 o
   7   9   4       1387.78       1330.06        26.14 o
   8   9   4         36.77         25.95        12.14 o
   9   9   4        381.12        376.35        18.71 o
  10   9   4        772.79        769.31        37.25 o
  11   9   4         35.22         41.03        17.02 o
  12   9   4        167.59        182.58        26.34 o
  13   9   4         59.17         36.75        18.60 o
 -12  10   4        344.27        397.88        32.36 o
 -11  10   4        147.01        191.16        22.98 o
 -10  10   4        605.39        603.24        35.28 o
  -9  10   4        630.34        602.50        33.82 o
  -8  10   4        138.27        111.32        18.11 o
  -7  10   4         29.23         16.75        14.34 o
  -6  10   4        672.22        650.86        30.59 o
  -5  10   4         67.73         52.03        10.13 o
  -4  10   4         28.79         29.99         6.57 o
  -3  10   4        859.76        845.42        20.68 o
  -2  10   4        522.21        437.98        14.62 o
  -1  10   4       1794.12       1819.79        31.73 o
   0  10   4         22.00         45.63         7.05 o
   1  10   4       2782.73       2762.27        43.53 o
   2  10   4        264.31        264.64        11.52 o
   3  10   4         41.41         36.20         5.04 o
   4  10   4        327.09        296.40        14.55 o
   5  10   4        509.79        478.21        19.85 o
   6  10   4         53.29         57.76         8.89 o
   7  10   4          2.78         -3.18         7.48 o
   8  10   4          1.23         -8.88         8.88 o
   9  10   4        210.81        189.00        15.72 o
  10  10   4         26.75         39.44        12.62 o
  11  10   4        432.08        405.41        35.49 o
  12  10   4         20.59         33.89        19.19 o
  13  10   4        325.80        288.38        60.57 o
 -12  11   4        230.87        282.50        38.44 o
 -11  11   4         58.98         99.96        19.62 o
 -10  11   4          7.71         16.84        15.46 o
  -9  11   4        762.93        770.84        62.21 o
  -8  11   4         45.27         26.24        16.06 o
  -7  11   4        424.26        430.20        27.32 o
  -6  11   4          2.25          0.20        10.72 o
  -5  11   4        486.96        444.79        25.44 o
  -4  11   4         59.17         70.96         8.46 o
  -3  11   4       2000.37       1930.12        39.93 o
  -2  11   4         20.35         20.30         6.48 o
  -1  11   4         12.47         19.85         6.45 o
   0  11   4          6.88          5.32         6.87 o
   1  11   4        157.17        138.97        10.41 o
   2  11   4          1.62          7.30         8.15 o
   3  11   4       2206.04       2105.75        35.02 o
   4  11   4        381.89        367.18        16.57 o
   5  11   4          3.10         -1.96         8.35 o
   6  11   4         97.48         77.54         9.92 o
   7  11   4        128.37        121.76        15.49 o
   8  11   4        135.19        141.27        15.99 o
   9  11   4        134.62        116.50        15.54 o
  10  11   4         68.90         50.68        27.10 o
  11  11   4        433.04        459.13        33.85 o
  12  11   4          1.47          8.26        82.68 o
 -11  12   4        198.26        149.11        43.49 o
 -10  12   4        560.29        446.42        38.37 o
  -9  12   4        727.32        744.83        38.76 o
  -8  12   4          5.85          7.88        13.46 o
  -7  12   4          0.16        -15.23        15.71 o
  -6  12   4        150.94        179.31        24.65 o
  -5  12   4         35.13         13.29        13.15 o
  -4  12   4         80.85        106.05        23.77 o
  -3  12   4        905.02        863.52        25.09 o
  -2  12   4          6.85         -7.32         7.32 o
  -1  12   4         17.34         28.53         7.70 o
   0  12   4       1328.48       1245.52        28.24 o
   1  12   4        197.19        206.34        12.65 o
   2  12   4         13.03         16.53         9.01 o
   3  12   4        144.92        151.18        11.97 o
   4  12   4         92.43         82.16         9.53 o
   5  12   4         84.04         66.27        12.73 o
   6  12   4        209.57        179.69        15.19 o
   7  12   4        487.52        459.63        25.18 o
   8  12   4          6.81         -5.97        11.47 o
   9  12   4        130.97        132.61        16.91 o
  10  12   4          6.06         16.58        18.72 o
  11  12   4          9.33         -6.19        12.73 o
 -10  13   4         41.18         48.90        24.73 o
  -9  13   4        227.24        310.90        32.42 o
  -8  13   4        737.06        845.46        49.05 o
  -7  13   4        242.04        242.97        28.08 o
  -6  13   4        406.89        385.41        32.37 o
  -5  13   4         18.39         21.32        17.45 o
  -4  13   4         30.39         23.20        10.40 o
  -3  13   4        103.69         69.98        11.03 o
  -2  13   4         56.34         59.16        10.90 o
  -1  13   4          7.22         16.59         8.19 o
   0  13   4         17.82          5.44        10.88 o
   1  13   4         63.73         61.82        11.90 o
   2  13   4        164.00        137.41        13.01 o
   3  13   4         23.88         -0.12        10.27 o
   4  13   4          1.25         -1.52        14.57 o
   5  13   4        314.82        299.85        17.58 o
   6  13   4         54.43         44.09        11.61 o
   7  13   4        287.65        243.64        17.60 o
   8  13   4         68.24         81.24        12.99 o
   9  13   4          4.30         32.77        14.35 o
  10  13   4        457.16        470.63        31.16 o
  -9  14   4          9.46         -2.70        21.38 o
  -8  14   4          3.46         -8.00        16.15 o
  -7  14   4        227.26        231.07        28.92 o
  -6  14   4         89.39        118.77        23.42 o
  -5  14   4        733.61        721.94        61.42 o
  -4  14   4        108.63         34.43        16.94 o
  -3  14   4        286.88        283.17        26.41 o
  -2  14   4         12.44         -3.50         9.81 o
  -1  14   4          9.29          8.42        10.99 o
   0  14   4        228.81        286.53        17.58 o
   1  14   4         29.17         16.66        10.76 o
   2  14   4         17.43         23.38        11.35 o
   3  14   4        235.00        215.79        18.48 o
   4  14   4         71.79         46.02        13.16 o
   5  14   4        659.50        677.77        36.27 o
   6  14   4        141.76        146.37        17.40 o
   7  14   4        114.59        119.00        15.23 o
   8  14   4        478.47        464.38        27.08 o
   9  14   4        189.10        204.27        31.16 o
  -8  15   4        574.63        586.80        52.02 o
  -7  15   4         14.39         51.89        29.51 o
  -6  15   4        355.51        362.73        29.00 o
  -5  15   4         17.22         15.21        21.34 o
  -4  15   4          3.49        -15.57        16.72 o
  -3  15   4        147.35        159.33        23.16 o
  -2  15   4        130.70         91.42        22.98 o
  -1  15   4         99.10         78.56        15.93 o
   0  15   4         16.64         25.90        11.62 o
   1  15   4        210.50        174.53        19.46 o
   2  15   4          6.17         -4.10        12.51 o
   3  15   4        656.84        648.58        28.71 o
   4  15   4        150.46        172.65        19.94 o
   5  15   4        100.79        104.74        17.99 o
   6  15   4        480.31        484.62        30.77 o
   7  15   4        144.84        142.70        24.51 o
   8  15   4        539.44        531.25        31.72 o
  -7  16   4         10.37         74.50        43.29 o
  -6  16   4        102.59        120.28        43.67 o
  -5  16   4        824.02        888.66        63.77 o
  -4  16   4        464.83        410.42        57.68 o
  -3  16   4         55.82         64.91        19.03 o
  -2  16   4         35.92         21.35        17.29 o
  -1  16   4        103.40        149.98        24.07 o
   0  16   4         16.82         10.88        11.78 o
   1  16   4        266.40        260.98        25.64 o
   2  16   4         30.69         23.16        12.96 o
   3  16   4         27.01         32.49        20.17 o
   4  16   4        789.42        834.73        38.57 o
   5  16   4         53.15         44.74        15.29 o
   6  16   4        461.04        472.68        31.34 o
   7  16   4         58.12         14.82        20.43 o
  -4  17   4         19.55         15.51        21.97 o
  -3  17   4         10.54        -11.27        19.95 o
  -2  17   4          4.88        -22.16        22.16 o
  -1  17   4         31.33         52.37        73.40 o
   0  17   4          2.51         -2.91        18.21 o
   1  17   4          2.92         -9.14        17.91 o
   2  17   4         87.61        102.47        17.09 o
   3  17   4          3.06         26.54        15.90 o
   4  17   4        107.86         79.92        17.76 o
   5  17   4        389.15        399.42        33.13 o
  -1  18   4         94.30         99.65        39.23 o
   0  18   4        181.91        141.10        39.05 o
   1  18   4        201.57        161.33        39.50 o
   2  18   4         65.44         39.93        21.80 o
  -2 -15   5        193.33        170.54        33.67 o
  -1 -15   5         47.10         32.22        28.40 o
   0 -15   5         46.36        -22.87        35.73 o
   1 -15   5        402.55        362.70        64.67 o
   2 -15   5        448.18        413.85        66.67 o
   3 -15   5        833.19        871.90        62.96 o
  -5 -14   5          0.49         -1.20        30.98 o
  -4 -14   5        352.43        339.09        37.16 o
  -3 -14   5        286.60        291.88        33.01 o
  -2 -14   5        864.43        932.49        49.04 o
  -1 -14   5        627.07        671.33        39.06 o
   0 -14   5        287.64        272.83        30.55 o
   1 -14   5        260.72        329.16        33.23 o
   2 -14   5        181.77        192.29        23.12 o
   3 -14   5          5.78          8.59        13.76 o
   4 -14   5         42.38         48.82        16.07 o
   5 -14   5        311.89        312.36        52.81 o
   6 -14   5          0.82          6.51        26.97 o
  -7 -13   5          4.53         40.87        24.33 o
  -6 -13   5        867.81        872.87        94.95 o
  -5 -13   5        275.48        257.64        26.79 o
  -4 -13   5        697.23        763.17        40.55 o
  -3 -13   5         98.70         89.98        17.60 o
  -2 -13   5        109.19         81.74        16.84 o
  -1 -13   5          3.91          2.70        12.68 o
   0 -13   5        221.31        252.16        24.56 o
   1 -13   5          5.43        -14.23        16.23 o
   2 -13   5        915.99        944.08        78.51 o
   3 -13   5         74.58         62.03        18.90 o
   4 -13   5        702.07        757.54        39.21 o
   5 -13   5          5.91        -16.39        16.39 o
   6 -13   5         52.00         39.57        20.99 o
   7 -13   5         81.12         96.58        36.84 o
  -8 -12   5         18.11         30.54        22.81 o
  -7 -12   5         58.42         55.40        15.87 o
  -6 -12   5         11.69          4.60        12.55 o
  -5 -12   5        111.29         68.07        20.45 o
  -4 -12   5        370.65        301.52        27.16 o
  -3 -12   5       1870.62       1698.78       157.97 o
  -2 -12   5          2.55         -4.30        15.50 o
  -1 -12   5       1056.11       1057.13        45.08 o
   0 -12   5        101.53         70.80        15.47 o
   1 -12   5        448.93        407.64        27.66 o
   2 -12   5          0.49        -13.66        13.66 o
   3 -12   5        222.20        213.44        21.36 o
   4 -12   5         19.09          2.89        20.05 o
   5 -12   5         19.80          6.80        24.93 o
   6 -12   5        115.03        130.81        22.55 o
   7 -12   5         11.32         -8.80        18.06 o
   8 -12   5         70.48         46.71        21.56 o
   9 -12   5         60.27         -6.74        28.32 o
  -9 -11   5        613.65        656.68        34.88 o
  -8 -11   5        241.52        297.18        24.77 o
  -7 -11   5       1092.20       1067.52        62.09 o
  -6 -11   5         36.84         34.92        12.03 o
  -5 -11   5        183.21        192.04        18.74 o
  -4 -11   5         60.65         41.71        15.08 o
  -3 -11   5        107.22         98.81        13.91 o
  -2 -11   5        140.39        131.88        21.28 o
  -1 -11   5         17.90         16.84        12.96 o
   0 -11   5        135.35        136.27        18.03 o
   1 -11   5         52.55         13.27        12.72 o
   2 -11   5          6.77         -5.19        10.94 o
   3 -11   5        634.02        669.57        33.97 o
   4 -11   5        211.65        191.49        22.33 o
   5 -11   5        249.15        260.66        33.82 o
   6 -11   5         30.43         14.23        12.88 o
   7 -11   5         61.29         83.07        18.54 o
   8 -11   5         56.47         45.90        20.60 o
   9 -11   5        182.05        125.39        26.34 o
  10 -11   5        388.10        410.78        44.82 o
 -10 -10   5        416.35        423.62        30.73 o
  -9 -10   5       1102.29       1003.41        42.76 o
  -8 -10   5          0.62         -7.14        14.19 o
  -7 -10   5        105.14        114.57        16.43 o
  -6 -10   5        225.50        225.12        19.04 o
  -5 -10   5        124.93        134.62        15.62 o
  -4 -10   5        238.58        267.27        24.21 o
  -3 -10   5         92.17         83.49        11.70 o
  -2 -10   5        869.80        811.70        52.15 o
  -1 -10   5        164.71        143.24        16.84 o
   0 -10   5          4.91         -6.44        11.93 o
   1 -10   5         25.37         23.87        12.54 o
   2 -10   5       1180.60       1109.43        40.68 o
   3 -10   5        241.91        228.58        20.37 o
   4 -10   5         31.12         40.26        12.26 o
   5 -10   5         16.12         18.76        10.05 o
   6 -10   5         95.18        113.40        17.16 o
   7 -10   5         56.29         51.20        14.33 o
   8 -10   5         23.85         22.59        20.99 o
   9 -10   5        360.31        381.51        41.49 o
  10 -10   5        523.27        543.00        49.72 o
  11 -10   5        119.96        107.06        28.71 o
 -11  -9   5        496.51        453.17        31.53 o
 -10  -9   5         72.26         55.52        15.28 o
  -9  -9   5       1863.43       1921.50        55.27 o
  -8  -9   5        967.62        958.61        42.39 o
  -7  -9   5         47.50         63.15        16.38 o
  -6  -9   5       1023.08       1025.08        37.91 o
  -5  -9   5        272.05        271.09        17.41 o
  -4  -9   5        251.22        228.43        15.64 o
  -3  -9   5       1290.06       1277.29        37.17 o
  -2  -9   5         20.25         16.10         8.25 o
  -1  -9   5         32.14         25.95        11.82 o
   0  -9   5         42.48         61.72        13.66 o
   1  -9   5          3.46         -4.31        11.30 o
   2  -9   5        260.99        266.75        20.56 o
   3  -9   5         19.30         10.43        11.72 o
   4  -9   5        306.32        279.51        18.92 o
   5  -9   5         19.97         17.74        10.40 o
   6  -9   5        927.61        963.28        38.59 o
   7  -9   5         15.28          8.34        12.36 o
   8  -9   5       1204.41       1229.83        65.73 o
   9  -9   5        108.24        175.33        52.05 o
  10  -9   5          7.75          9.62        32.67 o
  11  -9   5        382.54        355.96        34.66 o
  12  -9   5        360.99        374.38        61.30 o
 -12  -8   5         39.32         30.91        15.82 o
 -11  -8   5       1187.84       1250.74        52.78 o
 -10  -8   5        591.53        605.01        35.95 o
  -9  -8   5         14.72          6.01        12.68 o
  -8  -8   5        148.47        164.78        17.93 o
  -7  -8   5        122.70        126.24        15.36 o
  -6  -8   5        227.62        226.76        18.89 o
  -5  -8   5         20.37         27.98        11.53 o
  -4  -8   5        117.23        115.91        12.28 o
  -3  -8   5        288.78        285.43        16.22 o
  -2  -8   5        744.65        735.58        28.16 o
  -1  -8   5         11.58          1.54        10.48 o
   0  -8   5        101.24         90.83        13.24 o
   1  -8   5         20.65        -12.68        12.68 o
   2  -8   5        148.23        142.54        14.78 o
   3  -8   5        415.22        407.72        23.55 o
   4  -8   5        192.80        198.75        13.26 o
   5  -8   5        178.70        175.44        12.71 o
   6  -8   5        150.27        155.80        12.25 o
   7  -8   5         32.59         41.87        10.26 o
   8  -8   5        118.23        117.29        18.14 o
   9  -8   5        320.41        382.62        33.10 o
  10  -8   5         18.15         11.20        18.25 o
  11  -8   5       1179.57       1163.99        86.54 o
  12  -8   5          0.96        -16.68        30.15 o
 -12  -7   5        154.68        192.90        23.39 o
 -11  -7   5         91.42        104.29        29.69 o
 -10  -7   5        963.82       1045.70        52.16 o
  -9  -7   5        118.70        122.36        17.66 o
  -8  -7   5        978.74       1099.76        88.78 o
  -7  -7   5        578.71        577.01        27.34 o
  -6  -7   5         56.28         40.82        11.87 o
  -5  -7   5       1246.62       1177.31        31.76 o
  -4  -7   5         11.54         16.45         6.76 o
  -3  -7   5        409.89        377.65        14.43 o
  -2  -7   5          1.08          5.21         3.14 o
  -1  -7   5         16.02          3.57         7.45 o
   0  -7   5         14.79          9.11         6.58 o
   1  -7   5          0.96          6.89        12.46 o
   2  -7   5         39.82         45.47         8.36 o
   3  -7   5         16.73         16.95         6.22 o
   4  -7   5       1049.85       1085.36        27.97 o
   5  -7   5        196.54        176.96        12.84 o
   6  -7   5        422.96        455.27        18.98 o
   7  -7   5       1187.40       1145.58        34.14 o
   8  -7   5         96.24        100.05        15.11 o
   9  -7   5        982.38        946.48        35.15 o
  10  -7   5        155.50        137.35        16.14 o
  11  -7   5          0.13         -4.62        13.80 o
  12  -7   5         78.60         76.41        32.23 o
  13  -7   5         28.63         17.59        19.29 o
 -13  -6   5          2.32         20.83        17.82 o
 -12  -6   5        512.25        587.54        35.99 o
 -11  -6   5          7.29         14.00        12.29 o
 -10  -6   5        186.64        220.96        19.35 o
  -9  -6   5          2.00         -2.20        10.28 o
  -8  -6   5          3.14         -4.55         9.00 o
  -7  -6   5         94.29         96.64        11.20 o
  -6  -6   5         16.20         22.67         8.45 o
  -5  -6   5         39.10         34.26         9.45 o
  -4  -6   5       1454.67       1346.16        64.49 o
  -3  -6   5         63.66         69.98         6.01 o
  -2  -6   5       2885.62       2933.88        59.17 o
  -1  -6   5        460.61        437.08        14.86 o
   0  -6   5         56.79         45.67         4.76 o
   1  -6   5        168.94        165.99        10.20 o
   2  -6   5       1333.50       1384.89        27.04 o
   3  -6   5        644.32        576.23        15.56 o
   4  -6   5        785.28        764.18        16.18 o
   5  -6   5          1.26          4.66         4.51 o
   6  -6   5        916.42        865.88        25.45 o
   7  -6   5        698.20        701.64        25.20 o
   8  -6   5         91.89         57.52        13.37 o
   9  -6   5       2623.02       2598.19        64.47 o
  10  -6   5        662.23        737.06        35.66 o
  11  -6   5        651.93        714.52        37.11 o
  12  -6   5        581.51        680.29        38.07 o
  13  -6   5         31.50         11.96        20.93 o
 -13  -5   5        273.07        279.17        23.64 o
 -12  -5   5         36.75         29.44        14.88 o
 -11  -5   5         53.60         44.28        14.74 o
 -10  -5   5         11.64          0.13        11.37 o
  -9  -5   5        210.12        227.05        18.70 o
  -8  -5   5        226.01        249.10        18.14 o
  -7  -5   5        261.20        259.64        17.75 o
  -6  -5   5        211.14        178.95        20.91 o
  -5  -5   5       3373.80       3371.85        71.71 o
  -4  -5   5        346.26        292.96        12.00 o
  -3  -5   5        870.32        953.57        17.50 o
  -2  -5   5        360.91        323.83         9.36 o
  -1  -5   5         31.79         32.08         7.18 o
   0  -5   5         50.24         36.96         4.41 o
   1  -5   5        173.03        164.34         6.68 o
   2  -5   5        857.06        842.13        15.75 o
   3  -5   5       2680.13       2794.45        33.14 o
   4  -5   5         63.16         47.48         5.86 o
   5  -5   5       5995.49       5921.62        57.86 o
   6  -5   5        740.65        714.94        30.76 o
   7  -5   5       3573.34       3458.40        55.47 o
   8  -5   5         50.67         44.28         9.73 o
   9  -5   5        335.09        352.05        20.94 o
  10  -5   5        412.00        382.28        22.06 o
  11  -5   5        361.59        366.73        27.08 o
  12  -5   5        534.40        580.81        40.53 o
  13  -5   5        780.75        839.54        64.80 o
  14  -5   5        211.44        227.01        60.49 o
 -14  -4   5        143.78        225.23        34.85 o
 -13  -4   5        203.38        181.02        26.25 o
 -12  -4   5          7.06         15.50        12.58 o
 -11  -4   5          8.33         25.12        12.88 o
 -10  -4   5        149.76        138.48        14.15 o
  -9  -4   5          8.88         18.41         8.73 o
  -8  -4   5        307.20        302.20        21.56 o
  -7  -4   5         76.37         62.55         8.30 o
  -6  -4   5        334.08        333.85        18.13 o
  -5  -4   5          0.93         -1.83         7.71 o
  -4  -4   5       1188.51       1187.16        24.02 o
  -3  -4   5       6665.84       6989.88        58.40 o
  -2  -4   5        522.42        477.30         9.56 o
  -1  -4   5       2079.45       1965.68        24.16 o
   0  -4   5       4107.23       4327.13        39.66 o
   1  -4   5       1321.28       1271.94        22.54 o
   2  -4   5         10.02          2.46         4.39 o
   3  -4   5       1522.63       1589.04        23.42 o
   4  -4   5       2724.33       2780.01        38.14 o
   5  -4   5        556.34        630.11        16.28 o
   6  -4   5        462.71        513.67        25.46 o
   7  -4   5        714.03        697.83        26.34 o
   8  -4   5       1268.22       1254.03        35.37 o
   9  -4   5        127.03        105.01        12.95 o
  10  -4   5       3334.04       3386.74        65.05 o
  11  -4   5        574.73        589.48        37.97 o
  12  -4   5        119.13        111.13        21.09 o
  13  -4   5        324.14        279.06        40.34 o
  14  -4   5         62.13         44.97        25.63 o
 -14  -3   5         36.46         33.94        24.48 o
 -13  -3   5         17.55         34.89        14.04 o
 -12  -3   5        726.19        742.44        34.39 o
 -11  -3   5         37.27         35.29        11.07 o
 -10  -3   5         22.04         10.34         9.03 o
  -9  -3   5        192.03        197.32        14.99 o
  -8  -3   5        479.85        495.88        21.42 o
  -7  -3   5         80.64         92.95         8.86 o
  -6  -3   5       1660.10       1628.25        46.64 o
  -5  -3   5        209.16        235.85        14.73 o
  -4  -3   5       3294.10       3322.13        44.65 o
  -3  -3   5         38.93         41.98         6.51 o
  -2  -3   5        978.61        974.61        27.33 o
  -1  -3   5        734.95        819.29        28.46 o
   0  -3   5        645.21        653.27        12.21 o
   1  -3   5        617.44        678.39        14.24 o
   2  -3   5       3623.08       3845.44        39.03 o
   3  -3   5          0.39          0.63         4.72 o
   4  -3   5       5171.66       5106.36        62.73 o
   5  -3   5        248.38        228.76        11.06 o
   6  -3   5       3232.10       3256.09        54.27 o
   7  -3   5       1485.49       1342.03        35.40 o
   8  -3   5        432.00        419.60        18.06 o
   9  -3   5          1.45          5.94        13.16 o
  10  -3   5          4.79         12.99         9.38 o
  11  -3   5         21.87          7.55        10.01 o
  12  -3   5        422.77        404.56        32.27 o
  13  -3   5        481.13        433.18        50.70 o
  14  -3   5        227.69        236.53        39.38 o
 -14  -2   5        460.18        473.29        39.24 o
 -13  -2   5         37.08         21.70        18.71 o
 -12  -2   5       1656.38       1654.17        57.20 o
 -11  -2   5        329.70        329.35        22.39 o
 -10  -2   5         89.62         91.94        13.81 o
  -9  -2   5        216.22        201.72        16.38 o
  -8  -2   5        768.94        750.72        25.34 o
  -7  -2   5        200.72        201.93         9.75 o
  -6  -2   5          2.42          4.09         9.50 o
  -5  -2   5       2467.47       2779.30        51.98 o
  -4  -2   5         10.59         10.35         7.03 o
  -3  -2   5         78.36         68.75         7.16 o
  -2  -2   5        208.17        183.28         7.37 o
  -1  -2   5       6943.90       7055.56        53.39 o
   0  -2   5       1699.67       1593.49        21.08 o
   1  -2   5       3682.65       3874.51        56.83 o
   2  -2   5         12.47         29.56         4.97 o
   3  -2   5          9.15         13.93         5.18 o
   4  -2   5        383.91        438.74        15.24 o
   5  -2   5        199.31        268.08        13.00 o
   6  -2   5       1558.81       1574.65        31.24 o
   7  -2   5        450.20        435.34        15.69 o
   8  -2   5        151.50        135.58         9.49 o
   9  -2   5        626.10        656.35        20.18 o
  10  -2   5        189.34        232.10        18.81 o
  11  -2   5        116.19         96.97        13.68 o
  12  -2   5        283.48        280.05        37.96 o
  13  -2   5        310.94        241.17        36.15 o
  14  -2   5        196.87        205.81        81.97 o
 -14  -1   5          2.96         -2.15        18.10 o
 -13  -1   5         55.65         32.93        14.88 o
 -12  -1   5        115.91        134.75        23.69 o
 -11  -1   5        753.63        757.49        42.42 o
 -10  -1   5          0.42         -2.28         9.54 o
  -9  -1   5       1329.31       1328.97        38.28 o
  -8  -1   5         49.89         60.23        12.06 o
  -7  -1   5        294.73        307.03        19.76 o
  -6  -1   5          0.40          4.41        12.80 o
  -5  -1   5        122.47        111.00        12.24 o
  -4  -1   5       2482.63       2442.45        37.15 o
  -3  -1   5        804.62        795.88        16.99 o
  -2  -1   5         18.64         50.81         5.92 o
  -1  -1   5       3418.41       3823.47        36.14 o
   0  -1   5         17.96         17.17         5.59 o
   1  -1   5       7522.84       7715.93       105.50 o
   2  -1   5         49.84         27.26         5.46 o
   3  -1   5       5307.38       5320.19        52.24 o
   4  -1   5       1306.56       1354.55        25.59 o
   5  -1   5       1876.57       1837.25        38.48 o
   6  -1   5        125.20        137.85        13.19 o
   7  -1   5          4.32         11.86         6.01 o
   8  -1   5        269.29        275.07        13.37 o
   9  -1   5        518.26        532.16        17.63 o
  10  -1   5         64.87         54.58        10.88 o
  11  -1   5        134.96        115.15        18.77 o
  12  -1   5          3.85          9.20        12.90 o
  13  -1   5        351.48        283.17        39.99 o
  14  -1   5        269.04        271.04        40.41 o
  15  -1   5        370.57        434.00        51.17 o
 -14   0   5         32.63         23.00        15.81 o
 -13   0   5        597.50        541.83        34.91 o
 -12   0   5        278.27        261.93        23.87 o
 -11   0   5       1505.67       1481.35        51.15 o
 -10   0   5        415.39        399.31        22.19 o
  -9   0   5        387.74        385.61        25.94 o
  -8   0   5        220.15        221.73        23.78 o
  -7   0   5       1680.37       1597.50        42.25 o
  -6   0   5          0.05          1.57         7.86 o
  -5   0   5       2102.41       1945.08        32.65 o
  -4   0   5        138.12        145.24         8.48 o
  -3   0   5        312.94        412.87        10.78 o
  -2   0   5       4717.95       4575.54        39.24 o
  -1   0   5         63.99         87.22         5.70 o
   0   0   5       3452.80       3291.05        32.45 o
   1   0   5        108.55        170.88         9.44 o
   2   0   5       3287.19       3244.24        39.44 o
   3   0   5         20.91         20.06         4.92 o
   4   0   5       3317.37       3415.13        36.94 o
   5   0   5          5.97          3.32         7.37 o
   6   0   5       3417.50       3360.64        47.87 o
   7   0   5         57.18         61.35         8.06 o
   8   0   5       1879.94       1871.08        35.33 o
   9   0   5        762.36        809.21        56.13 o
  10   0   5        284.75        256.64        23.99 o
  11   0   5        313.42        321.33        22.33 o
  12   0   5         28.03         42.82        11.06 o
  13   0   5        490.37        521.95        50.17 o
  14   0   5         86.57         90.13        28.64 o
  15   0   5          4.99         36.69        26.42 o
 -14   1   5          4.12         26.37        15.68 o
 -13   1   5         98.62        129.92        19.74 o
 -12   1   5         24.01         20.99        13.66 o
 -11   1   5         68.58         93.50        15.31 o
 -10   1   5        422.65        415.66        26.05 o
  -9   1   5          9.96         23.76        11.60 o
  -8   1   5       2637.99       2776.10        63.45 o
  -7   1   5        119.41        121.58        11.53 o
  -6   1   5        440.57        394.63        16.63 o
  -5   1   5        488.64        440.77        11.81 o
  -4   1   5       2854.38       3036.69        34.55 o
  -3   1   5       1139.29       1109.74        16.81 o
  -2   1   5          1.23         -1.54         3.90 o
  -1   1   5       1617.55       1717.58        24.79 o
   0   1   5         46.26         47.42         6.02 o
   1   1   5         24.76         40.04         4.80 o
   2   1   5       2132.09       2064.20        26.65 o
   3   1   5        933.37        869.96        28.41 o
   4   1   5       7815.01       7886.14       139.82 o
   5   1   5         12.50         39.10         6.16 o
   6   1   5       6552.29       6579.72        72.84 o
   7   1   5        111.04        122.45        15.66 o
   8   1   5        863.71        823.97        27.27 o
   9   1   5        370.03        424.85        50.64 o
  10   1   5        358.35        364.38        22.78 o
  11   1   5        159.91        133.13        16.27 o
  12   1   5        901.74        885.74        36.95 o
  13   1   5          5.14         27.74        15.14 o
  14   1   5        616.79        705.68        58.73 o
  15   1   5          0.11        -35.64        35.64 o
 -14   2   5        171.37        127.76        31.42 o
 -13   2   5        108.07        103.24        17.62 o
 -12   2   5       1114.96       1127.24        46.39 o
 -11   2   5        854.73        796.02        43.07 o
 -10   2   5        244.90        235.51        20.18 o
  -9   2   5        478.33        479.88        21.23 o
  -8   2   5        459.63        422.41        18.67 o
  -7   2   5        782.40        803.58        24.15 o
  -6   2   5       1479.34       1476.63        31.33 o
  -5   2   5        650.66        599.43        21.15 o
  -4   2   5       4167.53       4133.77        38.70 o
  -3   2   5       1571.78       1535.91        20.24 o
  -2   2   5       3482.61       3529.91        42.04 o
  -1   2   5       9912.77      10064.14        55.17 o
   0   2   5       7706.23       8374.66        53.93 o
   1   2   5      11911.15      12587.16        86.28 o
   2   2   5       3858.30       3949.63        46.04 o
   3   2   5        817.32        827.30        13.74 o
   4   2   5       3568.42       3723.25        38.02 o
   5   2   5        310.70        339.08        10.52 o
   6   2   5          0.51          8.24        10.04 o
   7   2   5       4440.28       4570.51        58.55 o
   8   2   5        250.98        237.34        11.63 o
   9   2   5       3540.55       3342.40        65.96 o
  10   2   5       1961.13       1976.73        57.83 o
  11   2   5       1601.43       1564.92        47.42 o
  12   2   5       1020.12        924.10        37.79 o
  13   2   5          4.19         16.04        16.55 o
  14   2   5          1.21         22.21        16.47 o
 -14   3   5        216.83        240.36        30.60 o
 -13   3   5          1.48         -2.98        12.99 o
 -12   3   5        170.92        185.96        25.40 o
 -11   3   5        110.61         81.17        17.07 o
 -10   3   5         62.96         78.26        17.88 o
  -9   3   5        274.51        283.53        21.16 o
  -8   3   5        377.62        362.80        14.13 o
  -7   3   5       6172.97       6202.43        66.33 o
  -6   3   5       1002.47       1032.50        21.31 o
  -5   3   5       9228.60       9096.85       104.40 o
  -4   3   5         16.54         15.52         3.55 o
  -3   3   5        141.81         94.16         4.71 o
  -2   3   5         15.61         15.54         4.00 o
  -1   3   5       1575.01       1700.05        16.36 o
   0   3   5         66.64         67.55         5.15 o
   1   3   5        186.48        249.04        11.43 o
   2   3   5         14.65         14.96         3.73 o
   3   3   5       2439.09       2214.03        34.24 o
   4   3   5        968.24        962.95        14.68 o
   5   3   5      17951.89      17896.13       131.75 o
   6   3   5        668.46        767.81        29.21 o
   7   3   5      13927.51      13781.78       104.51 o
   8   3   5        194.18        212.46         9.49 o
   9   3   5        821.23        767.03        32.99 o
  10   3   5          1.92          3.14        10.43 o
  11   3   5       1708.20       1725.71        49.90 o
  12   3   5         52.71         41.98        10.88 o
  13   3   5       3243.60       3310.44       115.51 o
  14   3   5          5.86         18.95        16.87 o
 -14   4   5         80.98         51.44        24.49 o
 -13   4   5        443.74        459.21        33.46 o
 -12   4   5        741.64        674.96        36.16 o
 -11   4   5        755.83        771.50        36.49 o
 -10   4   5       1160.70       1179.52        42.60 o
  -9   4   5         81.26         81.28        10.11 o
  -8   4   5       1311.25       1227.52        24.00 o
  -7   4   5        228.22        216.21         8.57 o
  -6   4   5        374.26        351.54        13.12 o
  -5   4   5       1247.67       1318.73        21.15 o
  -4   4   5       3569.33       3566.19        35.70 o
  -3   4   5       1027.63       1033.74        15.16 o
  -2   4   5       3472.05       3281.02        32.76 o
  -1   4   5       4560.46       4690.15        32.33 o
   0   4   5       1140.54        997.96        23.29 o
   1   4   5       2148.03       2237.19        34.71 o
   2   4   5       4564.98       4655.17        50.78 o
   3   4   5        836.19        895.16        17.19 o
   4   4   5       2746.14       2739.48        37.79 o
   5   4   5        150.47        168.40         7.58 o
   6   4   5          0.36         -6.79         6.79 o
   7   4   5        885.26        857.48        25.15 o
   8   4   5       3826.03       3583.27        46.48 o
   9   4   5       1121.06       1103.00        36.11 o
  10   4   5       5276.24       4997.43        87.01 o
  11   4   5       1325.27       1316.87        39.68 o
  12   4   5        888.31        903.18        40.23 o
  13   4   5         10.71        -10.34        13.22 o
  14   4   5        183.74        183.36        35.32 o
  15   4   5        201.34        224.57        46.16 o
 -14   5   5         25.81         82.71        41.68 o
 -13   5   5        303.13        330.61        34.56 o
 -12   5   5          0.05         -1.62        11.99 o
 -11   5   5        170.29        169.05        19.18 o
 -10   5   5         58.63         60.06        13.22 o
  -9   5   5        312.02        306.79        19.40 o
  -8   5   5       2777.58       2749.05        57.35 o
  -7   5   5        259.46        250.43        13.43 o
  -6   5   5       6761.99       6505.44       108.98 o
  -5   5   5        220.37        203.16         8.40 o
  -4   5   5       5041.46       4792.50        44.78 o
  -3   5   5         17.66         14.96         3.00 o
  -2   5   5       1631.28       1486.85        19.05 o
  -1   5   5        455.31        469.15         9.77 o
   0   5   5        232.75        244.55         6.72 o
   1   5   5        934.20        996.16        14.78 o
   2   5   5       4138.09       4095.49        56.64 o
   3   5   5        306.63        327.24         8.03 o
   4   5   5       7815.07       7659.06        74.17 o
   5   5   5        569.34        638.82        17.90 o
   6   5   5       8718.59       8325.92        76.51 o
   7   5   5       1965.54       1905.53        39.14 o
   8   5   5       1877.23       1852.01        40.95 o
   9   5   5          6.15          1.07         8.84 o
  10   5   5          0.84         -4.47         9.22 o
  11   5   5          2.73          4.66         9.29 o
  12   5   5       1352.20       1318.08        48.90 o
  13   5   5          0.30         -9.28        17.35 o
  14   5   5        758.13        800.44        54.15 o
 -14   6   5        186.05        225.49        53.18 o
 -13   6   5        328.83        291.10        32.54 o
 -12   6   5        257.41        255.35        29.82 o
 -11   6   5       1316.01       1185.90        63.02 o
 -10   6   5          7.26          8.82        15.71 o
  -9   6   5       1354.21       1361.67        55.22 o
  -8   6   5         76.02         70.44        10.36 o
  -7   6   5         82.86         71.65        10.20 o
  -6   6   5         91.70        111.88        11.80 o
  -5   6   5          2.36          2.98         7.67 o
  -4   6   5        206.86        232.90        16.88 o
  -3   6   5       3774.27       3655.66        33.16 o
  -2   6   5       6584.38       6621.24        59.60 o
  -1   6   5       6610.85       6493.37        55.39 o
   0   6   5       2700.29       2697.89        32.73 o
   1   6   5       5220.95       5080.46        51.47 o
   2   6   5       6303.77       6589.29        61.66 o
   3   6   5        250.99        225.95         8.60 o
   4   6   5         51.22         29.13         5.79 o
   5   6   5         13.78         17.61         4.54 o
   6   6   5       2334.70       2336.27        32.47 o
   7   6   5        201.07        193.13        11.53 o
   8   6   5        657.39        670.45        34.11 o
   9   6   5       1455.48       1489.52        39.14 o
  10   6   5        216.24        175.84        15.09 o
  11   6   5       1319.00       1323.81        40.43 o
  12   6   5        119.75        114.09        21.84 o
  13   6   5       1348.47       1302.83        61.75 o
  14   6   5        325.42        367.27        58.68 o
 -13   7   5         16.22         30.88        17.73 o
 -12   7   5         55.34         41.07        15.82 o
 -11   7   5         80.13         63.67        16.30 o
 -10   7   5        123.75        156.39        19.59 o
  -9   7   5       1557.51       1522.07        60.92 o
  -8   7   5        111.12        106.71        15.65 o
  -7   7   5        653.02        672.12        31.13 o
  -6   7   5        584.02        543.09        26.71 o
  -5   7   5       4756.10       4602.76        77.58 o
  -4   7   5       2821.30       2607.63        84.78 o
  -3   7   5       6723.72       6383.88        64.43 o
  -2   7   5        892.40        974.60        19.25 o
  -1   7   5        136.78        124.75         7.59 o
   0   7   5        188.76        190.86         7.10 o
   1   7   5       2735.14       2635.56        32.57 o
   2   7   5        684.44        708.30        23.69 o
   3   7   5      13357.02      12786.25       133.45 o
   4   7   5       1722.87       1667.33        57.01 o
   5   7   5       1644.88       1473.90        35.77 o
   6   7   5       1024.97        970.09        22.40 o
   7   7   5        414.40        394.06        18.46 o
   8   7   5        275.97        306.13        17.60 o
   9   7   5          0.93         16.14         7.12 o
  10   7   5         42.75         36.32        10.01 o
  11   7   5          1.45          4.06        10.84 o
  12   7   5         12.29          6.81        16.99 o
  13   7   5         32.53         48.46        18.17 o
  14   7   5         29.75         22.26        30.89 o
 -13   8   5          3.87         -1.07        27.97 o
 -12   8   5        722.26        792.82        43.10 o
 -11   8   5        402.96        368.91        29.02 o
 -10   8   5        544.61        468.59        31.15 o
  -9   8   5         14.15         13.28        13.20 o
  -8   8   5         72.47         80.79        15.27 o
  -7   8   5          2.30         -7.29        11.70 o
  -6   8   5       1237.05       1146.21        39.34 o
  -5   8   5          0.31          8.50         9.98 o
  -4   8   5        122.14         88.86         7.76 o
  -3   8   5        619.26        682.24        16.26 o
  -2   8   5      10673.42      10310.03        94.44 o
  -1   8   5       1358.43       1411.57        22.40 o
   0   8   5      23879.23      24222.49       158.13 o
   1   8   5       1660.35       1736.29        27.16 o
   2   8   5       4183.58       4058.71        46.59 o
   3   8   5         94.69        112.16         7.13 o
   4   8   5        539.66        502.09        13.21 o
   5   8   5        247.37        217.73        12.04 o
   6   8   5       1526.23       1434.05        42.71 o
   7   8   5       1591.74       1548.25        36.80 o
   8   8   5         69.32         67.40         9.25 o
   9   8   5         39.16         31.22         7.97 o
  10   8   5         93.12         85.38        14.93 o
  11   8   5         51.26         27.18        11.46 o
  12   8   5        325.28        335.83        32.83 o
  13   8   5         92.32         34.95        17.35 o
  14   8   5        375.24        410.19        64.55 o
 -13   9   5          5.06         54.65        33.54 o
 -12   9   5        136.94        159.82        23.25 o
 -11   9   5         11.35         15.50        15.45 o
 -10   9   5         50.48         46.07        15.72 o
  -9   9   5        397.47        395.25        28.24 o
  -8   9   5       2588.75       2497.26        65.36 o
  -7   9   5        201.20        239.41        21.20 o
  -6   9   5       1094.08       1054.69        38.62 o
  -5   9   5       3337.67       3302.93        52.78 o
  -4   9   5       3658.22       3487.69        40.08 o
  -3   9   5       3711.57       3515.94        36.21 o
  -2   9   5        996.89        947.02        20.72 o
  -1   9   5        334.33        293.33        11.66 o
   0   9   5        355.73        377.98        13.74 o
   1   9   5       1335.17       1284.56        27.37 o
   2   9   5       2569.63       2439.26        34.94 o
   3   9   5       4489.14       4410.95        46.61 o
   4   9   5       4079.64       3977.41        40.04 o
   5   9   5       1385.12       1357.44        32.41 o
   6   9   5        732.40        724.74        18.45 o
   7   9   5         38.75         15.78         7.94 o
   8   9   5          5.62          5.83         9.30 o
   9   9   5          6.93        -12.46        12.46 o
  10   9   5          0.84         -0.68        13.79 o
  11   9   5         73.65         97.14        16.53 o
  12   9   5         35.82         51.24        18.12 o
  13   9   5        137.03        146.11        25.43 o
 -12  10   5        123.88        145.35        22.46 o
 -11  10   5        705.02        759.68        41.83 o
 -10  10   5        567.84        604.00        36.22 o
  -9  10   5        812.56        906.47        41.80 o
  -8  10   5          1.29         25.48        13.74 o
  -7  10   5        413.44        362.55        28.16 o
  -6  10   5         11.27         33.93        16.27 o
  -5  10   5          6.65         13.65        10.51 o
  -4  10   5          3.04          6.95         7.61 o
  -3  10   5       2660.86       2659.40        42.08 o
  -2  10   5          2.72         18.28         6.90 o
  -1  10   5       5325.04       5208.54        66.23 o
   0  10   5         94.42         76.97        13.75 o
   1  10   5       3694.19       3690.59        48.80 o
   2  10   5        160.83        155.00         9.61 o
   3  10   5       1198.93       1194.06        22.67 o
   4  10   5         80.46         89.65         6.71 o
   5  10   5        384.73        362.76        16.76 o
   6  10   5        924.40        867.44        21.84 o
   7  10   5        250.52        234.47        18.48 o
   8  10   5        198.78        195.70        15.42 o
   9  10   5        692.92        684.59        31.55 o
  10  10   5        660.39        644.86        35.16 o
  11  10   5          5.77         -7.77        11.65 o
  12  10   5         31.74         33.84        17.78 o
  13  10   5        140.54        181.30        49.41 o
 -12  11   5          2.76        -11.11        19.88 o
 -11  11   5        329.79        357.98        30.51 o
 -10  11   5          3.33          5.11        15.10 o
  -9  11   5        297.68        291.21        25.24 o
  -8  11   5          8.04          8.04        12.92 o
  -7  11   5       1653.35       1641.39        81.29 o
  -6  11   5        605.50        578.24        40.87 o
  -5  11   5       2748.10       2652.55        84.18 o
  -4  11   5        319.78        282.65        17.33 o
  -3  11   5        175.51        167.47        11.82 o
  -2  11   5        484.42        481.08        22.52 o
  -1  11   5          1.68         10.71         9.32 o
   0  11   5         15.13         11.41         8.34 o
   1  11   5         79.35         83.32        11.64 o
   2  11   5        389.24        393.35        14.28 o
   3  11   5       1640.92       1551.67        29.80 o
   4  11   5        188.09        183.18        12.45 o
   5  11   5       1580.48       1487.26        32.90 o
   6  11   5         87.78         80.91        13.08 o
   7  11   5        520.86        525.41        26.98 o
   8  11   5          2.81          9.79         9.98 o
   9  11   5        151.97        176.26        18.68 o
  10  11   5          3.29        -15.60        15.60 o
  11  11   5        198.59        217.23        25.35 o
  12  11   5        388.98        428.10        62.22 o
 -11  12   5         36.34         83.03        36.45 o
 -10  12   5       1046.97       1121.45        49.74 o
  -9  12   5        110.90        151.83        20.09 o
  -8  12   5        817.06        755.64        37.80 o
  -7  12   5        593.15        603.35        33.12 o
  -6  12   5         80.04        100.98        15.75 o
  -5  12   5         31.03         27.87        12.11 o
  -4  12   5       1180.30       1109.27        39.96 o
  -3  12   5       1084.08       1153.32        31.79 o
  -2  12   5         75.47         86.64        15.75 o
  -1  12   5          9.95          7.85         8.98 o
   0  12   5         49.35         49.56         9.88 o
   1  12   5         19.12         18.39         6.97 o
   2  12   5         56.97         49.38         8.47 o
   3  12   5       1090.00       1070.60        30.18 o
   4  12   5        552.60        516.39        21.75 o
   5  12   5          5.62         -8.95         8.95 o
   6  12   5         55.85         75.05        13.07 o
   7  12   5        102.07        108.66        16.47 o
   8  12   5        296.29        278.91        25.04 o
   9  12   5       1174.69       1177.50        49.65 o
  10  12   5        630.04        550.84        50.67 o
  11  12   5        228.15        244.10        36.42 o
 -10  13   5         21.28         28.78        43.49 o
  -9  13   5         85.32         55.02        21.84 o
  -8  13   5        356.58        392.84        35.30 o
  -7  13   5        694.39        686.48        35.68 o
  -6  13   5        667.49        701.36        34.99 o
  -5  13   5         70.73         77.92        14.81 o
  -4  13   5       1399.33       1369.49        45.82 o
  -3  13   5        330.23        380.74        21.21 o
  -2  13   5        330.83        322.17        18.00 o
  -1  13   5          6.73         -3.95         8.14 o
   0  13   5          5.72          6.03         8.32 o
   1  13   5        227.30        205.34        17.61 o
   2  13   5        383.40        386.30        20.39 o
   3  13   5        661.68        646.55        25.83 o
   4  13   5        899.28        922.92        29.58 o
   5  13   5          1.80         -5.88        10.99 o
   6  13   5        623.12        611.28        29.79 o
   7  13   5        289.37        253.49        30.18 o
   8  13   5        837.29        834.95        41.23 o
   9  13   5        187.41        185.64        22.12 o
  10  13   5         10.62         24.73        15.24 o
  11  13   5        180.83        153.34        43.74 o
  -9  14   5        124.75         91.69        26.96 o
  -8  14   5        232.71        230.39        42.00 o
  -7  14   5         27.78         34.31        17.45 o
  -6  14   5        511.74        512.56        38.17 o
  -5  14   5        203.87        211.90        25.81 o
  -4  14   5         42.74         38.94        14.48 o
  -3  14   5        206.07        214.52        19.45 o
  -2  14   5       1737.50       1699.49        48.33 o
  -1  14   5        212.37        215.17        13.83 o
   0  14   5       1609.63       1656.66        40.07 o
   1  14   5         58.67         51.08        11.26 o
   2  14   5        381.47        393.02        21.17 o
   3  14   5         73.19         51.59        10.92 o
   4  14   5         18.80         29.38        13.36 o
   5  14   5        391.10        399.70        26.54 o
   6  14   5        246.32        225.54        20.70 o
   7  14   5         72.42         51.69        15.69 o
   8  14   5          6.87         32.62        16.45 o
   9  14   5         36.42         43.64        16.86 o
  -8  15   5         75.73         98.70        26.31 o
  -7  15   5         64.88        102.80        23.18 o
  -6  15   5        298.00        309.54        32.51 o
  -5  15   5        618.43        661.66        42.94 o
  -4  15   5         64.35         43.46        28.69 o
  -3  15   5       1624.21       1557.68        61.29 o
  -2  15   5         37.84         20.18        29.29 o
  -1  15   5        150.40        190.50        15.51 o
   0  15   5          0.52         -7.79         9.36 o
   1  15   5        696.63        673.51        28.16 o
   2  15   5        103.46         88.50        14.79 o
   3  15   5       1194.18       1165.27        37.19 o
   4  15   5         90.06         88.25        15.73 o
   5  15   5        101.56         56.09        15.87 o
   6  15   5        422.83        414.61        28.09 o
   7  15   5          6.52          2.31        20.24 o
   8  15   5        518.31        558.96        38.37 o
  -7  16   5         90.14        111.41        28.42 o
  -6  16   5         53.91        102.46        42.32 o
  -5  16   5        286.14        364.57        33.08 o
  -4  16   5         68.41         57.72        28.72 o
  -3  16   5         21.84         -0.34        18.91 o
  -2  16   5       1279.23       1286.97       105.29 o
  -1  16   5        458.33        432.02        34.15 o
   0  16   5       1196.32       1338.53        43.37 o
   1  16   5        477.81        435.63        26.00 o
   2  16   5        484.01        457.55        27.23 o
   3  16   5          1.72         32.71        14.53 o
   4  16   5         23.08         31.71        19.67 o
   5  16   5        872.85        877.68        40.79 o
   6  16   5          6.87          4.49        22.66 o
   7  16   5          7.25         36.60        28.08 o
  -5  17   5        126.13        159.75        44.98 o
  -4  17   5        473.05        524.64        71.47 o
  -3  17   5        144.66        140.68        68.97 o
  -2  17   5        320.53        420.24        45.19 o
  -1  17   5          5.11         53.12        22.56 o
   0  17   5          0.44         22.81        51.46 o
   1  17   5        121.97         93.07        19.09 o
   2  17   5        533.48        653.19        38.75 o
   3  17   5         92.73         79.57        18.54 o
   4  17   5        117.25        138.99        21.25 o
   5  17   5        108.14         86.07        19.51 o
  -1  18   5        429.04        443.48        63.02 o
   0  18   5        153.10        152.19        38.12 o
   2  18   5         10.08         -5.01        21.52 o
  -4 -14   6         44.13         56.66        36.43 o
  -3 -14   6         14.43        -19.84        35.45 o
  -2 -14   6       1612.59       1740.29       106.45 o
  -1 -14   6        574.53        562.03        36.60 o
   0 -14   6        684.03        724.02        49.44 o
   1 -14   6        486.69        482.18        40.49 o
   2 -14   6        703.52        700.17        82.64 o
   3 -14   6          2.22        -11.82        20.37 o
   4 -14   6         76.60         93.04        22.24 o
  -6 -13   6        512.07        464.11        68.57 o
  -5 -13   6        453.62        380.97        34.36 o
  -4 -13   6        387.20        392.69        35.95 o
  -3 -13   6        508.17        489.05        48.05 o
  -2 -13   6         91.29        101.12        19.53 o
  -1 -13   6          0.47        -19.88        19.88 o
   0 -13   6         49.00         48.99        19.57 o
   1 -13   6         31.62         26.40        20.57 o
   2 -13   6       1132.17       1153.07        56.37 o
   3 -13   6        796.60        783.50        40.99 o
   4 -13   6       1279.30       1283.47        57.71 o
   5 -13   6        535.51        535.72        34.27 o
   6 -13   6        692.12        731.48        77.69 o
  -7 -12   6         57.48         96.69        22.22 o
  -6 -12   6        368.00        392.73        31.03 o
  -5 -12   6        448.80        418.47        65.19 o
  -4 -12   6         10.22         -2.49        14.82 o
  -3 -12   6       2849.97       2692.22        74.33 o
  -2 -12   6        109.97        116.16        18.50 o
  -1 -12   6       1271.57       1352.94        50.64 o
   0 -12   6          1.60         -9.33        17.31 o
   1 -12   6       1062.99       1044.85        53.09 o
   2 -12   6         36.81         56.49        14.76 o
   3 -12   6       1763.99       1731.55        57.27 o
   4 -12   6        192.45        197.68        21.73 o
   5 -12   6         69.35         72.44        15.89 o
   6 -12   6          0.75        -16.58        16.58 o
   7 -12   6        619.52        627.70        51.70 o
   8 -12   6          2.68         -1.37        27.93 o
  -9 -11   6        696.86        763.47        76.14 o
  -8 -11   6        520.23        518.58        31.34 o
  -7 -11   6       1883.63       1988.14        58.39 o
  -6 -11   6        646.36        665.25        34.18 o
  -5 -11   6       1281.05       1267.39        51.45 o
  -4 -11   6        238.71        274.57        43.84 o
  -3 -11   6          1.03         -3.74        13.04 o
  -2 -11   6         96.76         55.35        14.42 o
  -1 -11   6        425.00        364.86        27.28 o
   0 -11   6         13.01         -2.32        12.00 o
   1 -11   6          5.88         10.32        12.13 o
   2 -11   6        754.01        747.92        36.18 o
   3 -11   6        592.93        610.40        33.39 o
   4 -11   6        674.61        743.06        32.59 o
   5 -11   6       1369.65       1472.56        45.98 o
   6 -11   6         59.26         71.04        16.51 o
   7 -11   6        741.27        810.33        46.13 o
   8 -11   6        326.26        362.80        40.98 o
   9 -11   6         16.51        -20.36        20.36 o
 -10 -10   6       1249.92       1132.25        80.87 o
  -9 -10   6         64.78         55.01        19.43 o
  -8 -10   6        463.39        443.00        28.50 o
  -7 -10   6         88.13         91.48        16.21 o
  -6 -10   6         20.55         35.37        12.60 o
  -5 -10   6         95.36         89.83        15.77 o
  -4 -10   6       3441.86       3432.85        90.81 o
  -3 -10   6         28.80         28.02        12.48 o
  -2 -10   6       2141.18       2259.57        73.34 o
  -1 -10   6         21.45         36.67        13.01 o
   0 -10   6        205.85        199.48        23.38 o
   1 -10   6        194.16        187.45        18.90 o
   2 -10   6       1387.95       1455.27        48.61 o
   3 -10   6          5.55         10.27        12.08 o
   4 -10   6        843.78        882.69        33.97 o
   5 -10   6          8.46         13.94        12.94 o
   6 -10   6          7.11          6.73        12.39 o
   7 -10   6        374.94        332.88        26.38 o
   8 -10   6        937.48        981.80        62.02 o
   9 -10   6        303.99        250.71        35.21 o
  10 -10   6       1081.68       1117.60        69.55 o
 -10  -9   6         23.22         34.13        20.28 o
  -9  -9   6       1431.89       1418.68        48.55 o
  -8  -9   6        369.75        361.13        25.35 o
  -7  -9   6        703.52        759.42        33.85 o
  -6  -9   6       1485.66       1531.80        46.52 o
  -5  -9   6          1.52          3.61        12.29 o
  -4  -9   6       1385.78       1463.63        39.72 o
  -3  -9   6        110.90        131.16        13.57 o
  -2  -9   6        216.68        210.77        20.27 o
  -1  -9   6        323.32        352.10        23.70 o
   0  -9   6         36.99         20.12        11.32 o
   1  -9   6         27.28          5.51        10.51 o
   2  -9   6       1321.51       1251.44        50.72 o
   3  -9   6        351.18        356.16        24.08 o
   4  -9   6        758.72        775.30        30.67 o
   5  -9   6          2.34         -7.60        10.11 o
   6  -9   6        775.18        788.34        31.83 o
   7  -9   6        345.65        406.22        27.28 o
   8  -9   6        198.49        241.26        26.47 o
   9  -9   6       1490.33       1503.92        75.82 o
  10  -9   6        269.64        264.74        36.19 o
  11  -9   6        205.79        206.16        33.64 o
 -11  -8   6        487.18        487.65        30.90 o
 -10  -8   6        113.50        104.58        16.50 o
  -9  -8   6       1042.52       1040.72        40.46 o
  -8  -8   6        570.71        546.56        29.40 o
  -7  -8   6         11.79          4.17        11.33 o
  -6  -8   6          0.21          3.65        10.54 o
  -5  -8   6         87.22         60.24        10.70 o
  -4  -8   6         13.61         20.57         7.98 o
  -3  -8   6       1413.09       1415.23        36.50 o
  -2  -8   6        338.25        314.24        22.43 o
  -1  -8   6        619.49        573.68        27.85 o
   0  -8   6       1208.91       1184.41        38.93 o
   1  -8   6        353.38        303.66        20.51 o
   2  -8   6         54.85         61.30        12.17 o
   3  -8   6        230.73        210.62        18.06 o
   4  -8   6        883.75        822.56        25.71 o
   5  -8   6        324.01        295.03        16.86 o
   6  -8   6        664.40        645.84        27.90 o
   7  -8   6         10.73         19.34        14.53 o
   8  -8   6        168.74        197.24        24.01 o
   9  -8   6        689.81        695.93        50.98 o
  10  -8   6         25.22         26.59        18.32 o
  11  -8   6       1322.54       1323.21        73.67 o
  12  -8   6          2.17          7.32        42.24 o
 -12  -7   6          0.07         -5.17        17.74 o
 -11  -7   6        115.42         93.91        26.84 o
 -10  -7   6        345.80        370.51        51.36 o
  -9  -7   6         28.41         17.06        13.63 o
  -8  -7   6        594.39        650.76        30.73 o
  -7  -7   6         60.49         74.55        11.65 o
  -6  -7   6         43.87         53.58        10.21 o
  -5  -7   6       2134.17       2102.11        44.18 o
  -4  -7   6         74.26         82.89        11.30 o
  -3  -7   6       4693.58       4525.20        89.16 o
  -2  -7   6        321.53        313.73        12.12 o
  -1  -7   6         91.67         74.70        11.45 o
   0  -7   6          3.34         -0.92         7.02 o
   1  -7   6       1116.75       1065.51        35.09 o
   2  -7   6        437.84        444.19        21.84 o
   3  -7   6       4944.40       4811.15        93.13 o
   4  -7   6        168.26        155.60        17.93 o
   5  -7   6       1135.99       1148.28        30.90 o
   6  -7   6        224.64        205.36        14.32 o
   7  -7   6        349.65        337.88        23.05 o
   8  -7   6        919.34        991.80        39.45 o
   9  -7   6         24.41         24.83        16.73 o
  10  -7   6        337.91        319.14        30.85 o
  11  -7   6        400.32        347.48        32.78 o
  12  -7   6         48.49         18.31        16.91 o
 -12  -6   6        477.97        458.67        29.11 o
 -11  -6   6        173.14        162.23        18.31 o
 -10  -6   6        330.39        356.23        22.93 o
  -9  -6   6        133.08        134.38        14.43 o
  -8  -6   6          8.22          5.72         9.12 o
  -7  -6   6        558.40        480.58        21.71 o
  -6  -6   6       1227.63       1091.42        31.53 o
  -5  -6   6        172.95        152.97        14.97 o
  -4  -6   6        171.02        166.76        10.94 o
  -3  -6   6        736.34        730.88        17.06 o
  -2  -6   6       3187.05       3005.33        79.86 o
  -1  -6   6       2149.70       2155.42        47.94 o
   0  -6   6       3296.72       3178.99        43.19 o
   1  -6   6       1447.70       1424.67        25.02 o
   2  -6   6       1028.85        924.22        24.46 o
   3  -6   6        187.71        194.02         8.88 o
   4  -6   6        111.35        103.73        11.61 o
   5  -6   6        834.60        796.55        24.83 o
   6  -6   6       1017.29       1035.11        29.10 o
   7  -6   6         12.19          5.44        13.69 o
   8  -6   6          7.27         -5.91        11.79 o
   9  -6   6         66.37         68.69        19.09 o
  10  -6   6        312.36        375.02        31.64 o
  11  -6   6         55.79         38.07        20.64 o
  12  -6   6        482.05        512.58        39.25 o
  13  -6   6         18.88         15.58        32.07 o
 -13  -5   6         29.48        -16.89        16.89 o
 -12  -5   6        180.43        234.50        24.83 o
 -11  -5   6        292.06        303.08        23.30 o
 -10  -5   6        144.09        161.58        17.71 o
  -9  -5   6          7.81          5.40         9.56 o
  -8  -5   6        504.60        537.42        23.16 o
  -7  -5   6         73.11         76.74        10.33 o
  -6  -5   6       1371.63       1270.40        35.73 o
  -5  -5   6        109.41        105.66        12.88 o
  -4  -5   6       4598.47       4421.06        51.73 o
  -3  -5   6       1155.42       1153.19        18.16 o
  -2  -5   6        107.50         78.19         4.79 o
  -1  -5   6        362.21        392.60        15.01 o
   0  -5   6        457.53        423.46        14.39 o
   1  -5   6       1794.73       1833.28        30.31 o
   2  -5   6       1748.43       1641.45        24.13 o
   3  -5   6       1850.98       1763.65        37.80 o
   4  -5   6       3212.22       3124.23        42.20 o
   5  -5   6       1083.34       1070.63        22.02 o
   6  -5   6        780.56        734.44        25.99 o
   7  -5   6         98.75         86.10        19.19 o
   8  -5   6        675.26        714.11        30.93 o
   9  -5   6        161.29        162.56        17.35 o
  10  -5   6         57.69         37.25        15.42 o
  11  -5   6        101.53        107.79        20.72 o
  12  -5   6         27.24         57.52        19.14 o
  13  -5   6         18.15         54.05        24.64 o
 -13  -4   6        270.83        290.67        32.30 o
 -12  -4   6        359.66        343.81        25.20 o
 -11  -4   6        793.51        797.65        35.01 o
 -10  -4   6        915.15        946.98        38.69 o
  -9  -4   6        388.74        399.16        21.04 o
  -8  -4   6          1.92         -5.72         9.13 o
  -7  -4   6        270.01        261.74        16.25 o
  -6  -4   6        715.65        723.37        26.61 o
  -5  -4   6        810.13        788.71        26.06 o
  -4  -4   6        444.17        457.39        17.02 o
  -3  -4   6       4555.45       4416.31        53.54 o
  -2  -4   6        262.49        267.07         7.82 o
  -1  -4   6       7344.60       7348.12        65.94 o
   0  -4   6          5.36          6.20         4.65 o
   1  -4   6       5649.33       5645.24        51.39 o
   2  -4   6         67.05         65.43         9.36 o
   3  -4   6       1694.05       1771.39        27.17 o
   4  -4   6        541.41        598.73        19.52 o
   5  -4   6        365.45        348.26        14.08 o
   6  -4   6         68.17         55.90         9.71 o
   7  -4   6        208.62        182.04        15.73 o
   8  -4   6        107.59        124.17        13.64 o
   9  -4   6         14.92         26.78        12.42 o
  10  -4   6         31.27         30.94        15.73 o
  11  -4   6        151.79        150.99        21.62 o
  12  -4   6        301.38        302.13        30.41 o
  13  -4   6        534.42        497.16        50.77 o
  14  -4   6          0.20          4.76        27.85 o
 -13  -3   6        563.66        625.27        38.49 o
 -12  -3   6         17.66         24.77        14.91 o
 -11  -3   6          9.76         35.91        13.01 o
 -10  -3   6        481.04        518.05        24.58 o
  -9  -3   6       1241.91       1269.02        36.06 o
  -8  -3   6        522.33        551.66        24.68 o
  -7  -3   6       5870.76       5731.25        83.57 o
  -6  -3   6       1096.14       1081.96        31.29 o
  -5  -3   6       1469.07       1411.19        42.44 o
  -4  -3   6       1029.02       1063.33        27.98 o
  -3  -3   6         68.88         75.93         5.88 o
  -2  -3   6        861.99        846.81        16.66 o
  -1  -3   6        324.55        340.15        15.61 o
   0  -3   6        385.68        397.56        13.45 o
   1  -3   6         10.71         18.24         3.90 o
   2  -3   6       5022.89       4951.45       138.21 o
   3  -3   6         31.08         23.24         4.94 o
   4  -3   6       4990.91       5032.90        58.51 o
   5  -3   6        478.40        447.58        18.67 o
   6  -3   6       1711.23       1673.56        36.29 o
   7  -3   6        740.55        671.77        32.62 o
   8  -3   6        651.63        601.54        25.97 o
   9  -3   6        230.36        224.77        19.10 o
  10  -3   6          4.56        -12.32        12.32 o
  11  -3   6         27.17         19.87        13.50 o
  12  -3   6         51.41          7.79        20.91 o
  13  -3   6        137.98         80.75        26.97 o
  14  -3   6         23.17         53.91        26.86 o
 -14  -2   6        192.90        184.92        31.92 o
 -13  -2   6          6.14         -5.81        14.40 o
 -12  -2   6        550.28        544.45        35.34 o
 -11  -2   6        248.11        253.71        18.86 o
 -10  -2   6       1830.04       1895.57        45.18 o
  -9  -2   6       1447.35       1413.61        37.29 o
  -8  -2   6        423.34        414.10        19.97 o
  -7  -2   6         87.67         66.96         7.32 o
  -6  -2   6        833.36        817.85        26.74 o
  -5  -2   6        159.47        182.40        14.32 o
  -4  -2   6       3463.43       3381.74        57.37 o
  -3  -2   6         35.55         35.74         7.32 o
  -2  -2   6       3468.24       3577.26        41.89 o
  -1  -2   6       2830.84       2987.49        67.63 o
   0  -2   6       1439.29       1460.80        53.19 o
   1  -2   6       2526.99       2704.74        44.44 o
   2  -2   6       4596.90       4849.98        54.71 o
   3  -2   6        306.05        339.94        14.02 o
   4  -2   6        361.26        338.25        13.92 o
   5  -2   6        520.24        656.73        22.58 o
   6  -2   6         23.04         25.14         9.04 o
   7  -2   6        241.99        281.29        17.53 o
   8  -2   6         14.01         17.85         7.05 o
   9  -2   6         25.86         38.33         7.54 o
  10  -2   6         61.61         48.42        12.88 o
  11  -2   6        445.90        450.50        26.99 o
  12  -2   6       1078.10        975.97        48.79 o
  13  -2   6         46.04        152.94        31.89 o
  14  -2   6        640.65        753.67        65.64 o
 -14  -1   6        107.75        159.80        43.54 o
 -13  -1   6          2.87          6.24        13.29 o
 -12  -1   6        197.31        193.34        21.91 o
 -11  -1   6        827.83        843.63        34.01 o
 -10  -1   6         25.43         32.83        10.78 o
  -9  -1   6       2434.70       2476.62        49.27 o
  -8  -1   6        475.55        471.44        20.66 o
  -7  -1   6       2962.54       2942.69        54.96 o
  -6  -1   6       2737.94       2757.51        55.15 o
  -5  -1   6        143.70        143.51        13.09 o
  -4  -1   6       1132.09       1135.55        30.57 o
  -3  -1   6        229.61        227.57        12.33 o
  -2  -1   6       2233.76       2377.73        36.50 o
  -1  -1   6       1114.44       1207.46        27.48 o
   0  -1   6         13.12         24.92         7.07 o
   1  -1   6         19.21         18.14         6.18 o
   2  -1   6       1885.79       1978.12        46.97 o
   3  -1   6          5.71         15.85         6.67 o
   4  -1   6         47.71         51.65         6.79 o
   5  -1   6       1486.00       1409.09        30.92 o
   6  -1   6        141.33        129.78        16.90 o
   7  -1   6       1673.08       1683.37        39.25 o
   8  -1   6        123.55        154.99        11.81 o
   9  -1   6       1300.09       1261.96        30.54 o
  10  -1   6         10.12          3.14         8.89 o
  11  -1   6          8.52         -0.35        13.22 o
  12  -1   6         35.24         25.91        14.31 o
  13  -1   6         53.84         25.90        20.02 o
  14  -1   6         37.25         57.45        25.41 o
 -14   0   6         43.16         72.39        22.39 o
 -13   0   6        740.94        676.95        39.49 o
 -12   0   6        397.51        387.49        29.07 o
 -11   0   6       1067.08       1043.06        43.08 o
 -10   0   6         95.65         92.78        12.80 o
  -9   0   6         87.07         80.30        12.07 o
  -8   0   6        561.38        526.46        26.42 o
  -7   0   6         67.57         81.60        12.48 o
  -6   0   6       1780.31       1836.80        43.72 o
  -5   0   6        553.86        498.09        16.17 o
  -4   0   6       2088.73       2116.05        33.71 o
  -3   0   6        536.90        421.10        14.14 o
  -2   0   6        201.28        181.23         9.70 o
  -1   0   6        224.39        243.09        12.98 o
   0   0   6       3026.74       3357.46        51.25 o
   1   0   6         20.29         18.27         8.21 o
   2   0   6       1682.17       1685.03        35.16 o
   3   0   6          2.25         24.23         6.87 o
   4   0   6       1429.33       1581.93        27.36 o
   5   0   6       1540.61       1564.33        29.57 o
   6   0   6        339.76        412.71        18.63 o
   7   0   6        364.81        346.90        14.77 o
   8   0   6        872.75        913.24        25.62 o
   9   0   6        168.01        172.58        11.97 o
  10   0   6        771.61        735.49        30.38 o
  11   0   6       1657.06       1679.65        60.93 o
  12   0   6        621.08        576.74        31.19 o
  13   0   6        578.50        506.86        36.68 o
  14   0   6          7.89        -24.07        24.07 o
  15   0   6         87.85         86.24        39.91 o
 -13   1   6         37.58         28.77        14.18 o
 -12   1   6        182.88        149.75        19.68 o
 -11   1   6          3.03         21.85        13.58 o
 -10   1   6       2136.44       2123.90        58.26 o
  -9   1   6        768.45        749.12        34.11 o
  -8   1   6       1871.55       1900.22        49.52 o
  -7   1   6        543.95        526.53        21.05 o
  -6   1   6        649.68        563.49        15.71 o
  -5   1   6        309.79        285.99        10.66 o
  -4   1   6         97.01        118.03         6.93 o
  -3   1   6       5155.78       5538.46        51.28 o
  -2   1   6         19.25         20.84         3.96 o
  -1   1   6        433.16        436.57        17.00 o
   0   1   6          8.92          9.91         8.27 o
   1   1   6       1519.23       1584.52        29.00 o
   2   1   6          2.55         17.28         7.70 o
   3   1   6          1.69          5.44         5.29 o
   4   1   6        364.08        349.80        10.51 o
   5   1   6       1054.26       1126.49        23.14 o
   6   1   6        377.42        352.34        14.83 o
   7   1   6         60.25         75.69        13.52 o
   8   1   6       2152.53       2222.84        64.86 o
   9   1   6         71.14         74.40         8.61 o
  10   1   6        250.53        257.67        16.30 o
  11   1   6         53.92         44.75        12.51 o
  12   1   6        114.62        107.95        24.17 o
  13   1   6         22.67         47.16        15.25 o
  14   1   6        208.46        220.70        35.09 o
 -13   2   6         75.96        102.50        18.20 o
 -12   2   6        268.13        273.89        24.59 o
 -11   2   6        322.10        355.75        25.48 o
 -10   2   6          5.15         -1.18        11.29 o
  -9   2   6        554.46        532.21        22.73 o
  -8   2   6        329.06        290.16        16.28 o
  -7   2   6        849.41        789.36        24.74 o
  -6   2   6        330.28        312.30        11.30 o
  -5   2   6       3151.37       3240.33        37.30 o
  -4   2   6        394.72        495.60        12.42 o
  -3   2   6       3749.16       3906.59        33.06 o
  -2   2   6        204.74        155.34         5.71 o
  -1   2   6        110.50        137.29         5.15 o
   0   2   6        300.33        345.58        10.70 o
   1   2   6        287.09        291.35        10.40 o
   2   2   6         30.53         61.16         7.27 o
   3   2   6       2603.29       2660.53        35.88 o
   4   2   6        878.41       1022.60        20.94 o
   5   2   6        361.08        323.82        11.19 o
   6   2   6       1944.36       1970.60        29.45 o
   7   2   6       1207.00       1271.71        25.49 o
   8   2   6        630.90        617.09        18.37 o
   9   2   6       1104.37       1135.89        26.15 o
  10   2   6         98.93         97.04        14.09 o
  11   2   6        706.93        660.28        31.88 o
  12   2   6       1022.91       1058.15        41.53 o
  13   2   6         46.87         28.36        15.46 o
  14   2   6        339.59        324.90        44.45 o
 -13   3   6        140.25        179.45        27.43 o
 -12   3   6          8.31         -2.20        12.39 o
 -11   3   6        150.24        158.10        19.23 o
 -10   3   6         32.51         12.29        18.35 o
  -9   3   6          3.98          1.50        10.84 o
  -8   3   6       1648.44       1703.99        37.14 o
  -7   3   6        410.06        432.06        17.32 o
  -6   3   6        576.43        564.17        16.77 o
  -5   3   6       1428.78       1469.04        21.72 o
  -4   3   6        362.21        353.61         9.64 o
  -3   3   6       2482.75       2495.97        26.04 o
  -2   3   6       1934.08       2059.00        23.11 o
  -1   3   6        118.01        111.55         4.49 o
   0   3   6        228.53        236.76         7.57 o
   1   3   6        249.99        206.66         9.07 o
   2   3   6        280.72        281.70        11.53 o
   3   3   6       1888.88       1751.93        23.34 o
   4   3   6        140.66        128.84         6.53 o
   5   3   6       3615.61       3532.44        42.32 o
   6   3   6       1638.84       1672.49        37.73 o
   7   3   6       1826.72       1827.95        26.71 o
   8   3   6        347.15        327.55        10.31 o
   9   3   6        151.25        168.62        26.23 o
  10   3   6        213.89        214.44        21.63 o
  11   3   6       1091.74       1179.80       120.33 o
  12   3   6        362.71        402.65        26.07 o
  13   3   6        389.88        509.28        61.66 o
  14   3   6         93.50        159.48        26.83 o
 -13   4   6        628.15        635.20        46.19 o
 -12   4   6         24.83         38.91        21.48 o
 -11   4   6        167.16        172.71        26.93 o
 -10   4   6         32.15         42.87        11.89 o
  -9   4   6          9.53         -3.72        10.69 o
  -8   4   6         29.04         11.13        14.72 o
  -7   4   6         59.09         55.62         6.12 o
  -6   4   6        762.08        746.41        17.73 o
  -5   4   6         70.00         76.01         5.41 o
  -4   4   6        281.18        291.45         8.39 o
  -3   4   6        127.14        102.26         5.78 o
  -2   4   6       2343.58       2188.00        25.42 o
  -1   4   6        133.89        220.83         7.26 o
   0   4   6       3592.19       3276.01        72.40 o
   1   4   6         29.26          5.22         3.90 o
   2   4   6        815.49        718.95        27.99 o
   3   4   6         21.91         10.93         7.45 o
   4   4   6          5.77          2.91         3.10 o
   5   4   6         61.40         57.97         6.43 o
   6   4   6        844.71        823.64        20.05 o
   7   4   6        612.25        638.63        19.10 o
   8   4   6       2120.11       2252.94        91.10 o
   9   4   6        490.27        466.62        24.89 o
  10   4   6        933.09        892.55        34.99 o
  11   4   6        674.01        674.85        32.43 o
  12   4   6        559.55        554.92        27.69 o
  13   4   6        240.60        214.70        28.02 o
  14   4   6        141.92        164.15        27.40 o
 -13   5   6        135.35        187.30        27.64 o
 -12   5   6         82.70        117.70        22.42 o
 -11   5   6         98.03         86.25        15.47 o
 -10   5   6          2.09         -3.37        12.54 o
  -9   5   6        149.09        130.44        14.62 o
  -8   5   6         21.62          3.99         9.83 o
  -7   5   6        167.37        159.69        10.44 o
  -6   5   6       1334.25       1377.34        23.42 o
  -5   5   6        323.50        265.36         8.41 o
  -4   5   6       4473.36       4433.36        38.35 o
  -3   5   6       1251.83       1188.90        19.72 o
  -2   5   6        217.71        198.26         8.66 o
  -1   5   6        622.69        639.91        12.33 o
   0   5   6         54.38         35.99         5.35 o
   1   5   6        610.03        582.39        11.49 o
   2   5   6       1342.68       1144.27        18.33 o
   3   5   6        623.26        546.34        11.13 o
   4   5   6       5855.50       5734.07        72.09 o
   5   5   6          3.22        123.51        21.84 o
   6   5   6       4327.46       4537.65        56.19 o
   7   5   6         23.47         17.10         7.93 o
   8   5   6        537.36        530.14        24.59 o
   9   5   6        100.70        102.18        12.21 o
  10   5   6        503.96        523.84        30.80 o
  11   5   6        283.96        281.81        18.99 o
  12   5   6       1294.85       1375.94        49.71 o
  13   5   6        592.12        576.27        41.58 o
  14   5   6        400.66        416.29        36.98 o
 -13   6   6        211.11        198.74        30.90 o
 -12   6   6        637.41        707.87        47.78 o
 -11   6   6        210.29        210.43        27.35 o
 -10   6   6        713.66        784.60        35.21 o
  -9   6   6         30.11         29.95         9.75 o
  -8   6   6        623.26        638.49        31.38 o
  -7   6   6        118.44        115.77        15.46 o
  -6   6   6       1638.23       1485.53        49.07 o
  -5   6   6       1729.72       1653.21        32.11 o
  -4   6   6       1860.18       1806.94        28.93 o
  -3   6   6        820.63        760.16        15.74 o
  -2   6   6          3.23         -0.98         4.60 o
  -1   6   6       2007.55       1690.84        22.60 o
   0   6   6        486.45        450.00        23.53 o
   1   6   6       1862.30       1585.78        24.79 o
   2   6   6        253.83        234.59        10.91 o
   3   6   6        675.43        744.99        16.23 o
   4   6   6        410.75        426.67        14.05 o
   5   6   6       2651.61       2716.65        47.14 o
   6   6   6          4.15         11.82         3.95 o
   7   6   6        946.41        903.73        26.44 o
   8   6   6        927.60        904.42        28.73 o
   9   6   6       2533.78       2465.41        56.56 o
  10   6   6         18.36         26.59         9.85 o
  11   6   6        895.64        849.01        38.47 o
  12   6   6         87.03         80.88        16.00 o
  13   6   6        277.77        269.55        31.31 o
  14   6   6          0.71         31.90        29.09 o
 -13   7   6         21.38         41.26        16.56 o
 -12   7   6         10.93          5.80        12.68 o
 -11   7   6        273.16        283.06        26.05 o
 -10   7   6        144.45        118.68        17.90 o
  -9   7   6       1842.37       1898.96        57.49 o
  -8   7   6        170.30        164.16        18.14 o
  -7   7   6        923.15        902.33        36.30 o
  -6   7   6         75.57         76.33        13.17 o
  -5   7   6        502.77        490.79        25.01 o
  -4   7   6       1647.07       1527.78        22.42 o
  -3   7   6         11.55          8.28         3.83 o
  -2   7   6       2338.23       2403.28        29.14 o
  -1   7   6         13.92         10.51         4.52 o
   0   7   6          2.92          5.47         4.53 o
   1   7   6        661.91        624.15        13.02 o
   2   7   6       1973.31       1994.19        33.34 o
   3   7   6       3207.82       3057.08        38.57 o
   4   7   6       2035.22       1968.78        38.56 o
   5   7   6       4236.73       4064.15        78.78 o
   6   7   6         16.24         12.60         4.95 o
   7   7   6       1082.64       1019.77        27.85 o
   8   7   6          0.10          7.52        12.90 o
   9   7   6        682.38        680.57        32.52 o
  10   7   6        487.65        468.28        28.60 o
  11   7   6        411.34        383.70        27.17 o
  12   7   6        209.39        218.81        43.55 o
  13   7   6        147.15        190.58        30.84 o
  14   7   6         61.55         65.32        27.81 o
 -13   8   6         97.93        107.04        28.68 o
 -12   8   6        318.69        352.67        30.85 o
 -11   8   6        210.17        239.75        24.55 o
 -10   8   6        809.37        705.98        37.61 o
  -9   8   6          0.68        -11.30        12.32 o
  -8   8   6         16.03         -1.80        11.97 o
  -7   8   6       2349.11       2328.43        59.96 o
  -6   8   6        310.15        313.89        18.67 o
  -5   8   6       2169.42       2060.69        36.85 o
  -4   8   6        503.06        442.41        10.29 o
  -3   8   6       2138.94       2154.59        31.34 o
  -2   8   6       4616.38       4519.94        48.72 o
  -1   8   6        242.46        256.19        10.17 o
   0   8   6       3939.69       3628.20        35.20 o
   1   8   6         19.64         19.29         4.44 o
   2   8   6       5521.79       5365.73        98.71 o
   3   8   6       2346.14       2480.96        36.33 o
   4   8   6         38.85         47.36         6.26 o
   5   8   6        163.97        168.22        18.52 o
   6   8   6       1871.98       1670.38        85.27 o
   7   8   6         92.47         81.22         8.53 o
   8   8   6       1090.23       1072.31        40.44 o
   9   8   6        160.12        158.72        17.46 o
  10   8   6        677.01        608.97        33.09 o
  11   8   6        381.35        401.54        31.84 o
  12   8   6        590.06        569.51        42.49 o
  13   8   6         94.67         97.93        39.07 o
 -12   9   6         24.94         37.48        16.00 o
 -11   9   6         57.64         34.81        15.13 o
 -10   9   6       1434.05       1319.38        61.14 o
  -9   9   6         74.29         97.59        17.58 o
  -8   9   6       3054.07       3109.08        62.14 o
  -7   9   6       1515.10       1484.39        40.89 o
  -6   9   6        941.00        996.40        32.64 o
  -5   9   6        478.27        479.69        31.49 o
  -4   9   6        378.67        346.05        11.41 o
  -3   9   6        431.83        420.83        14.26 o
  -2   9   6        834.10        806.55        21.20 o
  -1   9   6        108.79        118.53         7.70 o
   0   9   6        122.44        118.06         8.99 o
   1   9   6       1683.69       1735.07        26.73 o
   2   9   6        367.22        373.72        11.89 o
   3   9   6       2980.51       2789.98        45.45 o
   4   9   6       3042.95       3011.78        40.59 o
   5   9   6       2396.05       2308.55        38.43 o
   6   9   6        844.43        801.93        31.30 o
   7   9   6        464.43        469.52        24.55 o
   8   9   6       2746.20       2618.25        59.07 o
   9   9   6        559.60        591.34        32.22 o
  10   9   6         16.30         31.51        12.53 o
  11   9   6         61.08         55.27        13.97 o
  12   9   6        328.26        401.98        36.21 o
  13   9   6          3.84        -10.90        58.89 o
 -12  10   6          0.66          7.89        17.36 o
 -11  10   6       1138.36       1155.31        51.17 o
 -10  10   6         32.40         21.45        14.02 o
  -9  10   6        274.55        272.22        25.08 o
  -8  10   6        181.07        165.04        20.18 o
  -7  10   6          1.73         14.28        11.90 o
  -6  10   6          6.23          0.49         9.61 o
  -5  10   6       1341.71       1350.54        38.23 o
  -4  10   6         24.72         22.10         5.74 o
  -3  10   6       3555.55       3388.30        59.92 o
  -2  10   6         42.43         48.47         6.82 o
  -1  10   6       6107.86       6191.58        67.68 o
   0  10   6        165.42        155.35         9.40 o
   1  10   6       5622.75       5738.37        85.43 o
   2  10   6         10.52         22.13         5.62 o
   3  10   6       1241.19       1245.33        21.94 o
   4  10   6          7.22          5.56         5.71 o
   5  10   6        247.79        242.71        13.65 o
   6  10   6        153.55        143.90        14.95 o
   7  10   6       1075.46        982.49        35.20 o
   8  10   6         20.74         17.75        11.29 o
   9  10   6        749.54        841.07        35.31 o
  10  10   6        250.79        275.71        21.74 o
  11  10   6        473.01        488.73        29.30 o
  12  10   6         66.97         47.01        26.22 o
 -11  11   6          2.01          9.72        15.05 o
 -10  11   6          0.35          8.22        14.60 o
  -9  11   6        221.82        245.92        24.72 o
  -8  11   6        888.66        893.09        40.89 o
  -7  11   6       1518.25       1486.72        50.78 o
  -6  11   6       2820.33       2808.58        68.46 o
  -5  11   6       2068.84       2120.49        81.47 o
  -4  11   6        281.30        280.03        20.75 o
  -3  11   6        816.18        820.40        23.93 o
  -2  11   6         20.52         25.30         7.56 o
  -1  11   6          2.38          8.64         8.11 o
   0  11   6        138.13        110.03        12.28 o
   1  11   6        804.52        776.34        22.03 o
   2  11   6       1423.92       1454.33        28.51 o
   3  11   6        373.65        366.15        14.30 o
   4  11   6       1565.45       1532.53        28.18 o
   5  11   6       1956.73       1943.35        37.44 o
   6  11   6       1550.84       1586.67        45.02 o
   7  11   6       1141.68       1167.74        39.71 o
   8  11   6          1.78         25.67        11.79 o
   9  11   6        185.92        168.91        18.64 o
  10  11   6          4.19         18.29        12.88 o
  11  11   6        536.23        536.64        31.56 o
  12  11   6          0.91        -35.59        35.59 o
 -11  12   6          0.17         34.35        30.66 o
 -10  12   6        618.27        717.18        40.54 o
  -9  12   6         10.79         27.53        13.90 o
  -8  12   6        738.72        735.55        39.41 o
  -7  12   6         43.95         46.53        13.67 o
  -6  12   6        193.81        164.37        19.30 o
  -5  12   6        678.65        645.97        36.48 o
  -4  12   6        529.00        513.92        28.65 o
  -3  12   6        180.15        178.27        12.88 o
  -2  12   6       3751.21       3623.38        56.45 o
  -1  12   6        217.54        232.38        18.71 o
   0  12   6       1028.06       1009.72        28.72 o
   1  12   6        167.27        178.91        11.75 o
   2  12   6       1241.92       1243.74        28.89 o
   3  12   6          1.39          4.10         9.08 o
   4  12   6        226.28        242.89        15.63 o
   5  12   6        394.01        404.21        21.92 o
   6  12   6        167.95        142.80        14.09 o
   7  12   6        318.12        290.14        21.89 o
   8  12   6       1352.19       1240.91        43.26 o
   9  12   6         84.42         76.50        15.19 o
  10  12   6        946.65        937.50        40.28 o
  11  12   6         42.75         56.46        16.40 o
 -10  13   6          2.53        -11.86        31.78 o
  -9  13   6          4.32          7.97        14.66 o
  -8  13   6         11.43         34.54        14.30 o
  -7  13   6        311.80        277.59        23.99 o
  -6  13   6        606.48        611.02        33.54 o
  -5  13   6        952.32        934.69        40.07 o
  -4  13   6       2982.80       2894.88        69.09 o
  -3  13   6        880.50        897.81        38.81 o
  -2  13   6        903.04        926.15        30.86 o
  -1  13   6         11.39         15.79        10.09 o
   0  13   6         20.78         10.25        11.58 o
   1  13   6         55.70         64.99         9.29 o
   2  13   6       1493.87       1501.10        36.80 o
   3  13   6        298.04        325.41        18.37 o
   4  13   6       2994.20       3016.02        58.51 o
   5  13   6        110.86        100.94        14.10 o
   6  13   6        396.58        441.06        26.10 o
   7  13   6       1049.27       1049.90        40.46 o
   8  13   6         36.51          8.51        14.45 o
   9  13   6         53.90         59.06        17.16 o
  10  13   6        190.93        210.50        23.67 o
  11  13   6         15.66        -36.80        36.80 o
  -9  14   6        179.83        188.29        40.27 o
  -8  14   6         19.55         24.18        18.76 o
  -7  14   6        706.55        717.86        45.52 o
  -6  14   6         56.95         78.24        21.26 o
  -5  14   6        162.90        157.58        20.15 o
  -4  14   6          0.67         -0.03        11.85 o
  -3  14   6        720.54        735.05        34.71 o
  -2  14   6        399.29        406.60        26.33 o
  -1  14   6       1070.56       1016.17        29.10 o
   0  14   6         56.57         37.87         9.84 o
   1  14   6        919.96        913.04        30.59 o
   2  14   6       1293.11       1372.63        38.04 o
   3  14   6        230.74        255.74        18.40 o
   4  14   6         78.04         82.91        16.24 o
   5  14   6         20.23         -2.94        14.57 o
   6  14   6        531.08        582.72        34.55 o
   7  14   6        107.95        131.43        22.06 o
   8  14   6        433.42        487.50        34.32 o
   9  14   6        347.11        278.78        31.81 o
  -8  15   6         11.09         45.10        22.82 o
  -7  15   6         10.51        -18.30        18.30 o
  -6  15   6        316.05        308.98        34.26 o
  -5  15   6        406.24        410.39        34.32 o
  -4  15   6        488.36        518.88        55.20 o
  -3  15   6       1420.29       1509.73        61.09 o
  -2  15   6       1353.30       1313.78        56.22 o
  -1  15   6        123.23         54.71        15.13 o
   0  15   6          0.45         -9.60         9.60 o
   1  15   6        400.45        402.18        20.22 o
   2  15   6        436.52        434.78        23.03 o
   3  15   6       2724.95       2742.85        65.19 o
   4  15   6         25.25         16.36        13.58 o
   5  15   6        797.25        826.70        37.71 o
   6  15   6        368.30        352.02        26.53 o
   7  15   6         19.07         32.06        17.69 o
   8  15   6        116.33        157.84        23.26 o
   9  15   6         11.15         58.06        38.69 o
  -6  16   6          0.83         31.16        22.14 o
  -5  16   6         32.98         -6.49        16.56 o
  -4  16   6          5.17          0.65        16.42 o
  -3  16   6        151.80        163.41        21.76 o
  -2  16   6        864.99        867.92        78.94 o
  -1  16   6         69.84         56.91        23.19 o
   0  16   6       2580.00       2585.68        61.20 o
   1  16   6         96.04        102.21        13.69 o
   2  16   6        528.24        579.59        35.46 o
   3  16   6         19.69         21.31        13.51 o
   4  16   6          9.37         26.66        13.79 o
   5  16   6        109.70        108.87        18.12 o
   6  16   6        236.20        335.35        27.00 o
   7  16   6         85.27         74.84        24.49 o
  -5  17   6        287.26        290.20        49.84 o
  -4  17   6        160.59         75.48        26.81 o
  -3  17   6        318.71        251.42        30.56 o
  -2  17   6        119.65         88.41        58.51 o
  -1  17   6        286.14        280.70        32.60 o
   0  17   6         73.08         75.75        17.26 o
   1  17   6        289.59        264.23        24.93 o
   2  17   6        707.14        650.17        34.00 o
   3  17   6        549.25        603.38        41.53 o
   4  17   6        387.08        473.72        33.88 o
   5  17   6        189.53        187.54        26.98 o
  -1  18   6        560.75        729.56        78.92 o
   2  18   6          9.57         14.12        20.16 o
   0 -14   7         23.87         60.08        37.48 o
   1 -14   7          1.54        -33.81        33.81 o
   2 -14   7          9.05          9.13        38.26 o
  -4 -13   7          0.96         15.04        36.26 o
  -3 -13   7         25.63         37.92        19.65 o
  -2 -13   7         70.89         50.55        17.47 o
  -1 -13   7          3.71        -21.07        21.07 o
   0 -13   7         44.91         32.03        17.27 o
   1 -13   7          1.80          8.18        17.34 o
   2 -13   7         47.26         42.52        18.11 o
   3 -13   7        303.69        315.99        32.75 o
   4 -13   7        315.18        384.93        82.49 o
   5 -13   7         99.36         69.08        32.90 o
  -6 -12   7          5.12          5.37        27.87 o
  -5 -12   7         62.28         62.68        20.08 o
  -4 -12   7          4.04         25.51        19.83 o
  -3 -12   7        695.50        814.01        50.44 o
  -2 -12   7        138.71         70.43        33.86 o
  -1 -12   7        288.54        252.93        29.69 o
   0 -12   7        867.07        823.58        49.57 o
   1 -12   7        427.84        366.42        33.44 o
   2 -12   7        222.23        228.10        28.18 o
   3 -12   7        560.78        547.79        47.28 o
   4 -12   7         11.27          7.04        18.10 o
   5 -12   7         13.99         13.98        15.45 o
   6 -12   7        201.18        267.18        29.91 o
   7 -12   7        504.14        484.04        63.24 o
  -8 -11   7        361.25        360.89        61.05 o
  -7 -11   7        261.02        271.45        27.26 o
  -6 -11   7        291.69        289.91        31.86 o
  -5 -11   7        232.04        262.68        31.62 o
  -4 -11   7         89.93         82.13        16.40 o
  -3 -11   7        108.83         91.14        18.52 o
  -2 -11   7         56.91         24.82        14.45 o
  -1 -11   7        103.97         89.12        22.44 o
   0 -11   7          4.52         -8.53        17.39 o
   1 -11   7        272.29        247.12        28.28 o
   2 -11   7         64.95         50.15        13.96 o
   3 -11   7       1124.46       1177.92        46.58 o
   4 -11   7       1353.79       1293.93        43.71 o
   5 -11   7       1226.50       1241.44        43.30 o
   6 -11   7        589.08        649.64        38.69 o
   7 -11   7        985.55       1017.67        52.09 o
   8 -11   7         51.49         35.07        24.29 o
  -9 -10   7         22.90         25.98        16.27 o
  -8 -10   7         68.45         65.35        14.56 o
  -7 -10   7          2.53         -4.30        12.65 o
  -6 -10   7          0.21        -11.58        21.40 o
  -5 -10   7        119.74        128.49        18.82 o
  -4 -10   7       1673.84       1605.80        80.33 o
  -3 -10   7         47.45         31.93        14.09 o
  -2 -10   7       2258.03       2078.10        60.39 o
  -1 -10   7        596.42        572.80        31.49 o
   0 -10   7       3034.28       2954.09        86.62 o
   1 -10   7        306.82        337.35        30.77 o
   2 -10   7       1830.53       1841.63        55.12 o
   3 -10   7        142.42        131.22        17.64 o
   4 -10   7       1152.51       1158.11        40.06 o
   5 -10   7         20.63         44.55        11.96 o
   6 -10   7        679.71        698.99        34.13 o
   7 -10   7         18.56         -4.55        13.62 o
   8 -10   7       2000.82       2200.33        77.76 o
   9 -10   7          8.73          5.28        19.53 o
  10 -10   7       1816.30       1698.80       103.97 o
 -10  -9   7        253.05        263.95        30.06 o
  -9  -9   7        112.41        106.64        20.26 o
  -8  -9   7        565.07        482.07        29.17 o
  -7  -9   7        192.07        212.95        19.96 o
  -6  -9   7        630.41        657.78        31.56 o
  -5  -9   7        744.44        745.08        36.98 o
  -4  -9   7       2349.76       2375.72        78.62 o
  -3  -9   7        535.11        548.72        30.56 o
  -2  -9   7         64.40         41.70        13.60 o
  -1  -9   7         19.63         18.33        11.86 o
   0  -9   7        394.96        400.39        31.95 o
   1  -9   7        333.72        348.01        23.42 o
   2  -9   7        809.33        773.66        54.15 o
   3  -9   7       2574.42       2700.51        66.38 o
   4  -9   7       3737.74       3768.82        93.25 o
   5  -9   7        492.49        513.60        26.23 o
   6  -9   7        762.62        763.48        31.82 o
   7  -9   7        564.06        647.61        34.96 o
   8  -9   7          1.32         -6.15        16.87 o
   9  -9   7        666.79        592.26        49.11 o
  10  -9   7        174.31        162.07        38.58 o
 -11  -8   7        515.02        419.36        32.24 o
 -10  -8   7        255.02        180.07        19.20 o
  -9  -8   7        634.94        588.89        31.55 o
  -8  -8   7         64.75         74.10        13.92 o
  -7  -8   7        425.42        381.49        24.88 o
  -6  -8   7         18.61         16.69        12.26 o
  -5  -8   7         12.98         15.96        11.44 o
  -4  -8   7        131.51        122.30        32.27 o
  -3  -8   7       4418.72       4414.00       103.04 o
  -2  -8   7        257.12        219.31        38.65 o
  -1  -8   7       3801.75       3720.89        74.25 o
   0  -8   7        220.59        220.33        29.12 o
   1  -8   7       2357.44       2376.34        68.72 o
   2  -8   7        275.00        301.49        24.72 o
   3  -8   7        642.25        761.12        32.94 o
   4  -8   7         47.84         87.02        14.66 o
   5  -8   7        729.31        772.78        30.49 o
   6  -8   7        120.87        136.27        14.89 o
   7  -8   7        726.15        754.67        42.44 o
   8  -8   7        205.18        203.25        25.51 o
   9  -8   7       2332.12       2383.91        94.78 o
  10  -8   7         48.37         43.38        20.64 o
  11  -8   7        786.99        763.63        56.76 o
 -11  -7   7        164.04        183.60        23.75 o
 -10  -7   7        183.04        198.94        27.11 o
  -9  -7   7        667.37        633.74        29.12 o
  -8  -7   7         30.94         39.46        10.97 o
  -7  -7   7        671.72        661.88        27.38 o
  -6  -7   7       1085.58       1084.04        35.36 o
  -5  -7   7       1473.81       1557.95        35.48 o
  -4  -7   7       2120.19       2039.11        38.89 o
  -3  -7   7       1172.97       1219.89        27.82 o
  -2  -7   7        796.29        787.07        27.65 o
  -1  -7   7        109.13         92.15        10.31 o
   0  -7   7        327.56        303.64        25.27 o
   1  -7   7        201.53        199.40        21.51 o
   2  -7   7       1961.88       1928.77        60.66 o
   3  -7   7       4061.32       4187.75       105.26 o
   4  -7   7        637.33        630.37        25.09 o
   5  -7   7       1168.53       1236.02        33.21 o
   6  -7   7         75.40         87.74        11.16 o
   7  -7   7          7.48          7.92        11.99 o
   8  -7   7        396.76        459.50        28.37 o
   9  -7   7        141.04        190.50        36.93 o
  10  -7   7        342.96        331.55        37.07 o
  11  -7   7        980.87       1079.78        64.97 o
  12  -7   7        113.01        113.22        25.69 o
 -12  -6   7        731.62        835.87        74.43 o
 -11  -6   7         93.77         85.73        15.60 o
 -10  -6   7       1629.86       1592.04        49.64 o
  -9  -6   7          5.61          7.77         9.79 o
  -8  -6   7        812.66        846.13        30.89 o
  -7  -6   7        779.92        758.77        24.21 o
  -6  -6   7        121.70        121.76        10.32 o
  -5  -6   7        850.51        765.11        21.37 o
  -4  -6   7        708.79        735.78        17.71 o
  -3  -6   7         15.69          8.86         6.04 o
  -2  -6   7       2451.73       2326.74        64.76 o
  -1  -6   7        627.49        638.80        21.77 o
   0  -6   7       4937.00       4749.59        72.64 o
   1  -6   7          2.65          2.95         4.80 o
   2  -6   7        445.71        452.07        16.46 o
   3  -6   7         33.74         39.92         6.99 o
   4  -6   7        543.36        504.44        25.38 o
   5  -6   7         85.19        100.28        11.08 o
   6  -6   7       1718.96       1700.32        38.86 o
   7  -6   7        324.32        332.88        23.09 o
   8  -6   7        210.26        284.26        22.93 o
   9  -6   7         51.70         43.02        15.45 o
  10  -6   7        660.48        716.25        50.56 o
  11  -6   7         65.56         44.02        16.28 o
  12  -6   7        283.43        263.09        44.34 o
 -12  -5   7          6.81         -8.45        12.33 o
 -11  -5   7          8.18          9.76        12.34 o
 -10  -5   7         50.84         60.50        13.25 o
  -9  -5   7        431.38        398.78        27.69 o
  -8  -5   7       1217.86       1214.62        35.35 o
  -7  -5   7       1747.84       1845.30        42.08 o
  -6  -5   7       1331.35       1403.04        47.86 o
  -5  -5   7       1729.03       1636.51        37.13 o
  -4  -5   7        434.27        439.90        14.19 o
  -3  -5   7        705.66        686.04        13.61 o
  -2  -5   7          2.23          4.00         3.85 o
  -1  -5   7          7.54          3.49         5.30 o
   0  -5   7        245.86        230.29        14.84 o
   1  -5   7        671.67        574.00        20.90 o
   2  -5   7        621.50        555.15        17.65 o
   3  -5   7       1811.90       1743.16        37.36 o
   4  -5   7       3530.22       3382.40        64.26 o
   5  -5   7        110.06         92.57        10.43 o
   6  -5   7        828.18        856.52        28.61 o
   7  -5   7         49.32         31.95        17.81 o
   8  -5   7        163.85        195.94        19.11 o
   9  -5   7          2.69         -5.69        15.03 o
  10  -5   7         35.41          5.59        18.56 o
  11  -5   7         38.70         27.82        15.07 o
  12  -5   7        769.48        853.32        68.82 o
  13  -5   7         11.32         18.27        31.37 o
 -13  -4   7        320.94        305.62        38.28 o
 -12  -4   7         90.36        145.36        18.99 o
 -11  -4   7       1598.39       1612.92        50.93 o
 -10  -4   7         20.54         23.31        11.96 o
  -9  -4   7       1223.01       1287.28        40.37 o
  -8  -4   7        385.43        369.67        19.69 o
  -7  -4   7         22.37         16.11         9.04 o
  -6  -4   7        185.54        159.88        12.97 o
  -5  -4   7       1061.02       1037.70        28.28 o
  -4  -4   7         27.26         27.31         6.88 o
  -3  -4   7       2666.68       2669.53        47.36 o
  -2  -4   7         98.45         87.06         7.05 o
  -1  -4   7       4082.57       3685.71       104.41 o
   0  -4   7        370.10        401.31        21.22 o
   1  -4   7       3588.32       3468.90        45.23 o
   2  -4   7         17.37         22.62         3.32 o
   3  -4   7        777.59        767.53        45.50 o
   4  -4   7         35.50         33.57         9.45 o
   5  -4   7        148.04        113.20        11.38 o
   6  -4   7         64.15         69.62        10.58 o
   7  -4   7       1871.11       1818.44        50.35 o
   8  -4   7          9.21          3.00        12.04 o
   9  -4   7        674.14        683.14        34.83 o
  10  -4   7        481.79        434.13        27.34 o
  11  -4   7        157.01        190.67        25.68 o
  12  -4   7         41.46         42.90        31.70 o
  13  -4   7        124.03         97.44        28.97 o
 -13  -3   7         18.73         24.35        20.04 o
 -12  -3   7        409.83        394.51        40.00 o
 -11  -3   7         10.55         13.64        11.73 o
 -10  -3   7       1369.65       1442.16        40.76 o
  -9  -3   7         49.72         53.36        11.05 o
  -8  -3   7        987.62       1002.35        33.78 o
  -7  -3   7       1014.76       1078.77        30.83 o
  -6  -3   7       1875.33       1794.50        38.52 o
  -5  -3   7       2591.82       2605.09        45.29 o
  -4  -3   7        345.49        294.04        17.24 o
  -3  -3   7        736.30        738.05        18.40 o
  -2  -3   7         22.76         15.64         4.58 o
  -1  -3   7       1198.74       1237.26        35.74 o
   0  -3   7        171.43        167.23        13.17 o
   1  -3   7          7.83         10.62         3.34 o
   2  -3   7       1259.43       1193.22        73.03 o
   3  -3   7       1279.71       1290.57        23.27 o
   4  -3   7       1028.56        963.62        23.79 o
   5  -3   7       3191.89       3142.54        66.61 o
   6  -3   7        677.13        641.78        23.42 o
   7  -3   7       2737.98       2762.00        83.92 o
   8  -3   7          6.25         20.88        10.82 o
   9  -3   7        138.70        165.96        20.91 o
  10  -3   7        187.03        190.32        19.08 o
  11  -3   7        448.49        469.26        28.17 o
  12  -3   7        142.37        178.06        34.77 o
  13  -3   7        254.10        297.69        41.52 o
  14  -3   7          7.18        -12.62        34.41 o
 -13  -2   7          1.66         14.65        14.19 o
 -12  -2   7        565.60        559.66        35.07 o
 -11  -2   7          0.37         -0.16        10.85 o
 -10  -2   7       1120.84       1154.74        36.18 o
  -9  -2   7         60.12         69.90        11.66 o
  -8  -2   7        956.40        938.39        30.02 o
  -7  -2   7        234.29        206.13        15.56 o
  -6  -2   7         17.98         18.92         8.16 o
  -5  -2   7         66.95         76.18         9.30 o
  -4  -2   7       1398.93       1331.01        30.04 o
  -3  -2   7        122.96        108.30         7.48 o
  -2  -2   7       5233.82       5214.77        75.35 o
  -1  -2   7        342.67        353.45        17.49 o
   0  -2   7       6877.12       7116.29        86.16 o
   1  -2   7        313.17        264.10        31.91 o
   2  -2   7       3387.31       3516.17        49.51 o
   3  -2   7        314.27        288.26        13.16 o
   4  -2   7        631.13        645.43        20.34 o
   5  -2   7        534.54        621.25        21.65 o
   6  -2   7        365.61        379.75        17.28 o
   7  -2   7        159.74        146.53        16.00 o
   8  -2   7       2629.40       2618.40        54.79 o
   9  -2   7       1959.01       1883.43        51.46 o
  10  -2   7       1284.68       1241.21        42.88 o
  11  -2   7         14.26         18.82        17.92 o
  12  -2   7        717.18        758.50        56.64 o
  13  -2   7         75.62         47.11        22.62 o
  14  -2   7        206.26        164.34        33.96 o
 -13  -1   7        111.72        106.21        18.87 o
 -12  -1   7          9.51         31.22        12.74 o
 -11  -1   7         73.43         39.68        12.48 o
 -10  -1   7         73.49         81.35        11.83 o
  -9  -1   7       1296.19       1416.78        37.50 o
  -8  -1   7        102.76         80.32        10.77 o
  -7  -1   7        821.16        752.83        20.99 o
  -6  -1   7       3260.67       3231.01        55.51 o
  -5  -1   7        535.95        538.29        21.34 o
  -4  -1   7       3948.95       3834.84        70.63 o
  -3  -1   7         15.44          6.72         8.11 o
  -2  -1   7        860.92        694.58        17.53 o
  -1  -1   7        804.68        810.74        28.43 o
   0  -1   7        897.85        897.17        25.63 o
   1  -1   7          2.35          2.70         4.02 o
   2  -1   7       1407.74       1238.18        50.55 o
   3  -1   7        410.18        480.47        19.70 o
   4  -1   7       3196.61       3113.32        52.50 o
   5  -1   7         97.50         88.30         9.26 o
   6  -1   7       4078.96       4203.16        58.19 o
   7  -1   7       1858.95       1935.70        43.92 o
   8  -1   7        348.47        342.11        16.59 o
   9  -1   7       1633.99       1662.80        37.61 o
  10  -1   7         79.60         78.79        12.79 o
  11  -1   7         62.67         74.07        31.94 o
  12  -1   7        423.96        408.50        33.12 o
  13  -1   7         50.31         82.96        26.74 o
  14  -1   7        124.55         81.78        25.19 o
 -13   0   7        338.13        382.31        30.46 o
 -12   0   7        107.60        103.36        17.12 o
 -11   0   7         64.31         62.14        14.05 o
 -10   0   7        376.28        371.85        20.61 o
  -9   0   7       1498.65       1498.07        38.02 o
  -8   0   7         34.13         26.16         8.60 o
  -7   0   7         49.23         48.87        10.02 o
  -6   0   7         39.85         52.04         6.64 o
  -5   0   7        197.13        227.62        16.18 o
  -4   0   7        351.58        416.96        20.30 o
  -3   0   7       3466.39       3476.60        64.15 o
  -2   0   7        912.13        875.03        22.52 o
  -1   0   7      11896.15      11621.48       162.40 o
   0   0   7        277.41        251.25        13.45 o
   1   0   7      11337.18      11663.46       148.59 o
   2   0   7        225.61        231.38        17.95 o
   3   0   7       1379.63       1484.00        34.70 o
   4   0   7       1002.67        993.69        25.64 o
   5   0   7        935.67       1006.05        33.09 o
   6   0   7        922.91        943.93        31.65 o
   7   0   7        438.91        446.75        19.36 o
   8   0   7        140.30        141.94        16.60 o
   9   0   7        271.25        265.45        15.40 o
  10   0   7        894.15        878.52        43.80 o
  11   0   7       2255.80       2237.11        72.36 o
  12   0   7        389.84        403.57        27.66 o
  13   0   7        683.03        654.10        43.23 o
  14   0   7         51.11         74.14        27.84 o
 -13   1   7        116.64        186.81        27.77 o
 -12   1   7        225.60        253.43        24.01 o
 -11   1   7          1.00          2.92        12.39 o
 -10   1   7        302.40        307.50        23.62 o
  -9   1   7         31.40         37.47        12.56 o
  -8   1   7        139.41        136.98        15.27 o
  -7   1   7       1784.55       1816.18        42.40 o
  -6   1   7       2262.93       2252.83        36.40 o
  -5   1   7       6076.91       6032.29        81.14 o
  -4   1   7        773.98        713.79        17.04 o
  -3   1   7       4035.33       3788.66        47.71 o
  -2   1   7         94.34        112.25         6.20 o
  -1   1   7       1964.63       2143.51        39.53 o
   0   1   7        511.14        511.49        16.37 o
   1   1   7          2.01          3.21         6.10 o
   2   1   7        453.61        441.35        18.89 o
   3   1   7       8879.31       8913.63        91.31 o
   4   1   7        423.39        343.23        14.16 o
   5   1   7       2990.10       2978.11        44.36 o
   6   1   7       2286.46       2356.99        42.91 o
   7   1   7        178.12        174.29        12.21 o
   8   1   7       2577.89       2602.98        61.86 o
   9   1   7         54.71         62.85        15.16 o
  10   1   7        823.39        856.28        41.29 o
  11   1   7         10.42          3.77        11.68 o
  12   1   7        162.57        165.50        19.49 o
  13   1   7         37.80         64.06        18.51 o
  14   1   7        106.36         73.03        47.75 o
 -13   2   7        110.10         83.80        22.63 o
 -12   2   7       1207.11       1215.38        83.16 o
 -11   2   7        191.52        185.19        19.50 o
 -10   2   7        132.14        154.33        18.03 o
  -9   2   7        307.50        282.94        21.22 o
  -8   2   7        275.47        276.67        16.31 o
  -7   2   7          0.00         -2.85         7.39 o
  -6   2   7         57.13         47.84         6.53 o
  -5   2   7         37.51         41.99         5.84 o
  -4   2   7       2059.22       2003.57        29.57 o
  -3   2   7        657.46        688.45        14.13 o
  -2   2   7       4209.07       4154.19        36.11 o
  -1   2   7         46.42         49.05         9.23 o
   0   2   7      25152.94      26148.89       191.46 o
   1   2   7        365.44        356.16        20.01 o
   2   2   7        271.98        229.77        10.16 o
   3   2   7       3544.40       3820.55        45.83 o
   4   2   7        167.39        175.63         8.82 o
   5   2   7       2294.47       2458.64        30.30 o
   6   2   7        549.76        515.49        18.23 o
   7   2   7          9.81          2.36         4.94 o
   8   2   7        144.89        139.45         9.88 o
   9   2   7       1707.19       1741.25        40.30 o
  10   2   7         59.06         64.71        13.47 o
  11   2   7       1397.34       1344.97        46.18 o
  12   2   7        701.58        735.57        35.76 o
  13   2   7        200.93        236.36        50.20 o
  14   2   7        407.72        418.82        45.32 o
 -13   3   7          0.02         27.63        20.28 o
 -12   3   7        111.82         85.61        21.82 o
 -11   3   7        229.58        238.16        30.56 o
 -10   3   7          4.20        -11.60        11.60 o
  -9   3   7       1203.53       1202.86        65.28 o
  -8   3   7         98.06        104.77        10.56 o
  -7   3   7        385.18        390.88        17.46 o
  -6   3   7       3409.28       3246.79        52.18 o
  -5   3   7       4705.28       4739.47        66.60 o
  -4   3   7        480.37        497.01        12.53 o
  -3   3   7       1658.31       1584.73        23.79 o
  -2   3   7       3155.58       3400.22        30.52 o
  -1   3   7        183.27        211.34         6.86 o
   0   3   7        706.03        719.94        18.51 o
   1   3   7       4338.76       4611.93        52.79 o
   2   3   7       2779.83       3048.07        58.39 o
   3   3   7       5547.06       5598.23        50.49 o
   4   3   7         16.09         27.07         4.11 o
   5   3   7       2928.46       2930.76        43.89 o
   6   3   7         39.49         90.73         8.06 o
   7   3   7       1439.41       1395.92        26.97 o
   8   3   7       1043.11       1022.84        22.07 o
   9   3   7          6.99          4.68        10.46 o
  10   3   7         86.96         94.56        14.31 o
  11   3   7         24.59         26.82        15.30 o
  12   3   7         97.78         78.08        15.07 o
  13   3   7         22.31         37.27        22.23 o
  14   3   7        206.90        217.70        36.27 o
 -13   4   7        554.78        561.51        51.60 o
 -12   4   7          6.67         -5.70        26.05 o
 -11   4   7       1745.34       1667.83        69.09 o
 -10   4   7        211.70        191.50        21.20 o
  -9   4   7       2141.82       2160.98        55.24 o
  -8   4   7        389.04        344.85        20.98 o
  -7   4   7        264.23        293.47        14.33 o
  -6   4   7        898.18        833.94        17.29 o
  -5   4   7        301.42        319.52         9.78 o
  -4   4   7        642.39        684.14        15.61 o
  -3   4   7        905.19        850.25        16.41 o
  -2   4   7       4490.91       4597.96        45.34 o
  -1   4   7       2444.17       2387.84        30.29 o
   0   4   7         22.08          5.18         4.02 o
   1   4   7        600.49        542.61        13.91 o
   2   4   7       4792.06       5044.69        56.42 o
   3   4   7        637.03        735.55        16.24 o
   4   4   7          0.28         -0.03         4.04 o
   5   4   7         65.42         72.18         6.04 o
   6   4   7        824.62        812.70        22.18 o
   7   4   7        358.36        369.98        15.19 o
   8   4   7         27.60         25.47         8.69 o
   9   4   7         53.57         41.12         9.67 o
  10   4   7        138.76        126.69        16.15 o
  11   4   7         28.74         18.84        19.51 o
  12   4   7        132.91        134.70        20.47 o
  13   4   7        911.13        950.17        53.17 o
  14   4   7        287.65        346.07        35.35 o
 -13   5   7        214.62        242.01        31.34 o
 -12   5   7        148.59        227.95        37.46 o
 -11   5   7         50.38         44.53        24.83 o
 -10   5   7        869.55        919.29        49.75 o
  -9   5   7         48.17         29.38        10.61 o
  -8   5   7       2263.41       2246.62        51.57 o
  -7   5   7         60.18         64.15         9.73 o
  -6   5   7        861.15        863.60        21.05 o
  -5   5   7        151.55        155.78         7.22 o
  -4   5   7       2956.98       3093.54        39.26 o
  -3   5   7         59.33         98.33         7.07 o
  -2   5   7        224.53        247.21         9.65 o
  -1   5   7          5.98         20.94         4.46 o
   0   5   7          4.39          3.25         3.16 o
   1   5   7        753.94        685.69        13.40 o
   2   5   7         49.92         43.51         6.98 o
   3   5   7        372.33        318.44        11.17 o
   4   5   7       4334.34       4583.08        52.73 o
   5   5   7        230.64        262.23        17.22 o
   6   5   7        354.18        333.25        14.62 o
   7   5   7         14.57         17.25         7.27 o
   8   5   7         50.76         53.72         9.79 o
   9   5   7         20.48          8.43        10.45 o
  10   5   7        168.54        177.75        17.98 o
  11   5   7        235.34        249.72        22.41 o
  12   5   7         11.41         40.71        14.07 o
  13   5   7         10.37         -5.31        16.92 o
  14   5   7         11.90         48.78        34.09 o
 -13   6   7        431.30        437.00        70.15 o
 -12   6   7        943.07        980.96        47.38 o
 -11   6   7       1249.83       1237.12        50.82 o
 -10   6   7       1603.26       1652.51        56.21 o
  -9   6   7          2.79         -5.50        11.14 o
  -8   6   7         35.20         23.76        10.65 o
  -7   6   7        381.42        378.74        18.09 o
  -6   6   7        298.01        271.44        14.02 o
  -5   6   7        530.02        510.76        11.59 o
  -4   6   7       1085.75       1111.61        19.94 o
  -3   6   7         55.49         60.44         6.15 o
  -2   6   7        141.03        152.55         8.30 o
  -1   6   7         42.61         20.89         5.91 o
   0   6   7       1208.82       1275.69        55.68 o
   1   6   7         23.46         13.46         4.27 o
   2   6   7         17.37         12.10         6.57 o
   3   6   7         12.31         14.94         4.28 o
   4   6   7       1230.61       1229.58        25.54 o
   5   6   7       1739.60       1704.45        38.05 o
   6   6   7        137.41        128.66        11.73 o
   7   6   7         77.34         76.42         8.46 o
   8   6   7        728.37        727.64        27.82 o
   9   6   7         69.51        100.96        15.75 o
  10   6   7        247.84        266.88        31.23 o
  11   6   7        232.30        233.11        21.81 o
  12   6   7        544.63        589.23        34.24 o
  13   6   7         85.93         85.09        35.89 o
  14   6   7        353.40        342.18        61.12 o
 -13   7   7          0.04        -24.46        24.46 o
 -12   7   7         69.23         37.83        15.91 o
 -11   7   7        154.24        180.39        22.38 o
 -10   7   7         15.47         26.99        20.19 o
  -9   7   7        894.74        946.58        41.18 o
  -8   7   7          2.05          0.14         9.56 o
  -7   7   7        412.91        429.08        17.29 o
  -6   7   7         36.38         28.07         5.81 o
  -5   7   7        766.06        689.09        31.29 o
  -4   7   7         11.91         10.59         4.26 o
  -3   7   7        726.55        630.08        14.83 o
  -2   7   7        462.08        532.15        15.28 o
  -1   7   7        754.47        732.22        18.44 o
   0   7   7          8.96         10.15         4.61 o
   1   7   7       1550.47       1655.85        26.33 o
   2   7   7       2583.71       2743.72        39.44 o
   3   7   7        511.75        530.51        14.56 o
   4   7   7          6.47          2.26         7.58 o
   5   7   7        619.43        640.95        21.36 o
   6   7   7        709.02        650.17        19.85 o
   7   7   7        867.15        732.97        57.68 o
   8   7   7        210.13        230.14        19.93 o
   9   7   7        884.25        883.80        42.11 o
  10   7   7         50.29         59.63        14.32 o
  11   7   7          0.37         -0.19        12.74 o
  12   7   7         34.60         18.29        12.05 o
  13   7   7         64.53         54.81        26.81 o
  14   7   7         79.04         90.06        38.88 o
 -13   8   7         95.79        207.77        70.96 o
 -12   8   7        314.35        349.39        30.17 o
 -11   8   7         97.75         89.34        18.11 o
 -10   8   7        146.24        170.96        21.31 o
  -9   8   7         40.49         29.34        14.00 o
  -8   8   7         58.57         25.41        10.12 o
  -7   8   7        605.51        557.07        25.31 o
  -6   8   7        817.62        861.33        30.07 o
  -5   8   7        685.11        711.85        26.64 o
  -4   8   7         16.45         10.38         3.85 o
  -3   8   7        169.75        153.89         9.04 o
  -2   8   7          5.77         -4.63         6.70 o
  -1   8   7        149.57        186.85         9.11 o
   0   8   7        772.76        860.18        18.79 o
   1   8   7         71.13        100.51         6.89 o
   2   8   7        227.33        191.26         9.80 o
   3   8   7        815.25        741.43        21.78 o
   4   8   7         23.40         18.50         5.08 o
   5   8   7       2351.17       2299.40        44.19 o
   6   8   7        459.28        468.60        20.94 o
   7   8   7        990.09        989.41        34.15 o
   8   8   7         67.14         63.80        14.06 o
   9   8   7        323.06        341.29        24.72 o
  10   8   7       1208.60       1154.40        60.66 o
  11   8   7        411.44        443.79        30.09 o
  12   8   7        340.35        307.00        30.22 o
  13   8   7          4.57         14.94        18.72 o
 -12   9   7        101.14        131.29        21.40 o
 -11   9   7         36.37         43.35        15.81 o
 -10   9   7        533.82        600.21        35.74 o
  -9   9   7        140.37        143.40        18.16 o
  -8   9   7         90.99         83.18        12.94 o
  -7   9   7         37.19         31.86        10.26 o
  -6   9   7          4.37         -1.14         9.23 o
  -5   9   7         77.52         89.30        12.49 o
  -4   9   7          2.92          5.60         6.75 o
  -3   9   7        298.83        278.91        13.59 o
  -2   9   7        215.35        185.32         9.25 o
  -1   9   7         20.82         24.33         5.50 o
   0   9   7          0.73         -0.01         4.36 o
   1   9   7         76.41         77.67         6.95 o
   2   9   7        127.31         96.85         8.72 o
   3   9   7        165.09        176.23        10.43 o
   4   9   7         75.69         62.81        11.41 o
   5   9   7         22.54         13.45         6.73 o
   6   9   7       1381.72       1405.93        48.03 o
   7   9   7        541.34        501.72        25.31 o
   8   9   7       3301.84       3232.86        90.60 o
   9   9   7          4.61         -4.87        11.12 o
  10   9   7        249.08        219.60        22.56 o
  11   9   7        210.12        206.19        22.79 o
  12   9   7        122.26         77.13        22.49 o
 -12  10   7         31.83         44.35        43.97 o
 -11  10   7         10.26        -12.31        14.84 o
 -10  10   7          7.04         -2.79        16.07 o
  -9  10   7          6.21          9.29        14.77 o
  -8  10   7         55.75         67.87        15.78 o
  -7  10   7        175.11        193.72        17.32 o
  -6  10   7        316.37        297.86        21.59 o
  -5  10   7        344.85        390.40        21.15 o
  -4  10   7        181.51        168.26        10.02 o
  -3  10   7        443.84        423.27        17.87 o
  -2  10   7        396.50        415.77        15.08 o
  -1  10   7        481.94        490.91        14.53 o
   0  10   7         42.21         37.21         6.56 o
   1  10   7       1076.41       1078.17        28.16 o
   2  10   7        121.74        130.07         8.74 o
   3  10   7       1815.31       1736.41        31.29 o
   4  10   7         23.70          6.46         5.96 o
   5  10   7        503.81        547.20        29.00 o
   6  10   7         49.46         35.08        10.60 o
   7  10   7        366.03        385.95        23.31 o
   8  10   7        145.24        136.85        15.87 o
   9  10   7       1026.91       1042.67        39.63 o
  10  10   7        309.40        258.05        22.50 o
  11  10   7       1236.80       1286.43        46.59 o
  12  10   7         17.63         31.89        14.94 o
 -11  11   7         42.02         23.78        15.35 o
 -10  11   7         18.13         27.99        13.90 o
  -9  11   7        220.64        192.39        21.90 o
  -8  11   7        137.85        106.95        16.98 o
  -7  11   7          4.43          9.79        14.31 o
  -6  11   7        129.78        120.20        14.86 o
  -5  11   7        857.26        860.22        32.04 o
  -4  11   7          0.26         -2.56         9.56 o
  -3  11   7        640.31        626.02        19.88 o
  -2  11   7        307.28        286.19        15.61 o
  -1  11   7        219.64        218.55        13.49 o
   0  11   7          2.48          2.44         7.47 o
   1  11   7         13.23         17.89         8.78 o
   2  11   7         28.63         31.20        11.85 o
   3  11   7       2288.73       2297.30        36.91 o
   4  11   7        196.05        208.82        11.61 o
   5  11   7       1588.65       1597.91        40.45 o
   6  11   7       2574.46       2656.76        59.71 o
   7  11   7        773.29        759.71        34.75 o
   8  11   7        529.51        543.89        29.43 o
   9  11   7        109.48         88.35        14.97 o
  10  11   7        115.33        126.33        17.25 o
  11  11   7        222.76        217.19        21.30 o
  12  11   7        372.31        405.91        69.87 o
 -10  12   7          2.81         12.78        14.74 o
  -9  12   7         36.95         13.64        13.96 o
  -8  12   7          7.20          8.79        13.94 o
  -7  12   7        114.59         91.42        17.19 o
  -6  12   7         53.10         51.91        15.02 o
  -5  12   7          9.16         12.75        12.82 o
  -4  12   7         81.66         92.60        15.01 o
  -3  12   7         94.24         67.18        12.28 o
  -2  12   7       2132.08       2161.95        42.68 o
  -1  12   7          2.68         11.34        10.59 o
   0  12   7       3764.86       3811.54        61.42 o
   1  12   7          9.71         14.20        10.23 o
   2  12   7       2230.02       2288.14        38.30 o
   3  12   7        325.86        307.16        14.23 o
   4  12   7        167.54        153.74        14.61 o
   5  12   7        344.65        369.24        21.09 o
   6  12   7       1444.20       1421.17        40.30 o
   7  12   7          0.84         -5.56        12.23 o
   8  12   7       1253.23       1153.24        42.22 o
   9  12   7         63.88         32.24        13.12 o
  10  12   7        794.76        915.14        40.55 o
  11  12   7          0.15         23.36        16.42 o
 -10  13   7        230.53        359.43        45.77 o
  -9  13   7         73.13         48.95        19.57 o
  -8  13   7        288.00        272.92        25.79 o
  -7  13   7         29.16         12.76        13.08 o
  -6  13   7        296.47        322.61        25.33 o
  -5  13   7        769.27        775.90        38.82 o
  -4  13   7       1191.29       1211.18        44.75 o
  -3  13   7        619.94        657.64        32.57 o
  -2  13   7         71.34         76.10        20.89 o
  -1  13   7        424.74        412.70        20.72 o
   0  13   7        193.09        193.76        17.86 o
   1  13   7       1761.56       1738.32        36.19 o
   2  13   7       1073.84       1071.57        30.88 o
   3  13   7       2137.68       2220.45        45.86 o
   4  13   7       1540.35       1508.33        40.90 o
   5  13   7       1451.26       1364.24        68.95 o
   6  13   7        241.23        241.86        18.83 o
   7  13   7         28.37         20.41        13.68 o
   8  13   7         55.47         32.79        13.61 o
   9  13   7         72.83         86.70        15.98 o
  10  13   7         77.71        133.76        20.38 o
  -9  14   7         35.55         46.84        25.35 o
  -8  14   7        176.96        193.19        27.83 o
  -7  14   7         19.68         23.78        14.74 o
  -6  14   7        392.40        349.26        26.94 o
  -5  14   7          1.20          5.18        13.48 o
  -4  14   7         14.11         18.87        12.58 o
  -3  14   7        317.38        340.38        25.33 o
  -2  14   7        117.39        113.90        23.98 o
  -1  14   7       3118.96       3221.33        58.10 o
   0  14   7        500.32        482.04        22.43 o
   1  14   7       1388.46       1428.23        39.12 o
   2  14   7          0.81        -10.78        10.78 o
   3  14   7          5.35         24.45        13.53 o
   4  14   7         24.26         22.16        13.85 o
   5  14   7       1212.26       1211.76        48.06 o
   6  14   7         65.35         57.03        21.32 o
   7  14   7        929.05        999.99        45.72 o
   8  14   7         95.44         76.23        17.00 o
   9  14   7        205.66        191.30        27.07 o
  -8  15   7         12.40         69.28        28.16 o
  -7  15   7         80.27         88.53        31.04 o
  -6  15   7        220.75        252.97        33.05 o
  -5  15   7         59.68         67.85        18.60 o
  -4  15   7       1539.09       1493.12        76.89 o
  -3  15   7          1.82         36.59        16.99 o
  -2  15   7       1147.79       1134.32        47.43 o
  -1  15   7         11.23         12.08        13.39 o
   0  15   7        178.23        183.44        15.57 o
   1  15   7          3.45        -10.40        10.40 o
   2  15   7       2837.94       3017.27        66.51 o
   3  15   7        387.35        384.54        25.10 o
   4  15   7       1585.35       1664.95        64.18 o
   5  15   7        210.75        208.63        23.34 o
   6  15   7        147.42        214.59        24.36 o
   7  15   7          1.93         -9.79        17.21 o
   8  15   7         65.71         39.90        18.64 o
  -6  16   7         74.71         72.10        31.49 o
  -5  16   7         63.98         39.06        23.84 o
  -4  16   7        414.95        417.84        45.51 o
  -3  16   7          6.60        -22.20        22.20 o
  -2  16   7        383.57        406.98        67.54 o
  -1  16   7        605.12        619.38        39.74 o
   0  16   7        655.14        721.01        42.66 o
   1  16   7        140.12        165.33        20.04 o
   2  16   7        256.02        261.42        25.89 o
   3  16   7        191.25        205.60        23.76 o
   4  16   7          0.16         26.26        14.01 o
   5  16   7        279.25        268.41        26.28 o
   6  16   7         28.27         45.73        18.23 o
   7  16   7         74.27         49.72        23.95 o
  -4  17   7         17.86         11.59        19.46 o
  -3  17   7        109.62        137.76        23.01 o
  -2  17   7         61.56         99.11        31.87 o
  -1  17   7         58.23         32.15        13.50 o
   0  17   7          1.09        -17.62        17.62 o
   1  17   7        317.93        315.63        39.97 o
   2  17   7         36.15         21.59        13.29 o
   3  17   7        263.16        217.36        25.58 o
   4  17   7         85.97         83.86        24.23 o
   5  17   7        578.53        599.93        55.09 o
   0  18   7         11.54         32.27        21.72 o
   1  18   7        258.70        302.42        50.44 o
   0 -13   8          0.56         -1.54        33.69 o
   1 -13   8        289.21        312.29        47.69 o
   2 -13   8         58.79         53.43        36.44 o
   3 -13   8         12.82         11.40        36.79 o
  -4 -12   8         52.25          1.99        30.77 o
  -3 -12   8         68.58         49.90        19.33 o
  -2 -12   8        202.61        224.09        46.10 o
  -1 -12   8         21.33         35.47        16.87 o
   0 -12   8        436.32        394.54        36.74 o
   1 -12   8          4.88        -15.35        15.35 o
   2 -12   8         22.22         18.65        17.48 o
   3 -12   8         46.74         66.87        21.02 o
   4 -12   8         30.03         27.01        16.25 o
   5 -12   8          2.33         -6.40        18.79 o
   6 -12   8          3.45          7.48        27.82 o
  -7 -11   8          5.85         -7.65        33.01 o
  -6 -11   8         14.66         16.95        21.10 o
  -5 -11   8        215.19        208.69        28.74 o
  -4 -11   8        148.27        121.81        37.61 o
  -3 -11   8         34.55         -2.25        16.34 o
  -2 -11   8         47.23         15.22        18.57 o
  -1 -11   8        167.48        157.64        25.43 o
   0 -11   8         10.39          0.40        16.57 o
   1 -11   8        307.03        284.29        30.79 o
   2 -11   8          6.82         -0.51        16.96 o
   3 -11   8        204.46        217.25        26.99 o
   4 -11   8         86.70         68.41        17.06 o
   5 -11   8        154.29        133.70        20.36 o
   6 -11   8        207.17        214.61        23.08 o
   7 -11   8         23.50         28.31        20.99 o
  -8 -10   8         70.57         75.80        36.40 o
  -7 -10   8         15.56         32.57        20.61 o
  -6 -10   8         22.49         15.56        19.74 o
  -5 -10   8          9.78         10.88        17.36 o
  -4 -10   8         17.05         13.84        15.63 o
  -3 -10   8        178.44        169.50        24.28 o
  -2 -10   8       2747.79       2751.10        87.78 o
  -1 -10   8        263.75        237.64        27.96 o
   0 -10   8       1229.37       1236.20        64.33 o
   1 -10   8        547.72        549.97        38.53 o
   2 -10   8       1113.25       1136.28        54.31 o
   3 -10   8         19.31          8.96        14.04 o
   4 -10   8         96.23         86.87        28.14 o
   5 -10   8         74.88         97.30        20.63 o
   6 -10   8        260.21        309.47        29.09 o
   7 -10   8          4.35        -13.31        15.12 o
   8 -10   8        444.25        492.40        38.38 o
   9 -10   8         34.76         52.74        40.57 o
  -9  -9   8          0.64          3.85        26.02 o
  -8  -9   8        622.90        588.72        37.15 o
  -7  -9   8          5.69         -9.93        18.50 o
  -6  -9   8         37.90         39.42        19.51 o
  -5  -9   8        136.93        150.19        28.65 o
  -4  -9   8        136.02         92.48        46.65 o
  -3  -9   8        424.37        418.63        38.77 o
  -2  -9   8          4.91        -13.38        13.38 o
  -1  -9   8         11.92          2.06        12.18 o
   0  -9   8        204.97        210.92        25.98 o
   1  -9   8        603.84        633.29        39.90 o
   2  -9   8       1196.29       1197.23        43.48 o
   3  -9   8       1638.69       1659.63        51.46 o
   4  -9   8       1125.49        988.49        40.07 o
   5  -9   8        990.71        952.28        36.25 o
   6  -9   8         35.27         30.98        11.16 o
   7  -9   8         12.58         14.98        12.82 o
   8  -9   8         87.04         85.03        19.42 o
   9  -9   8          1.73         30.35        16.06 o
  10  -9   8          6.29          3.24        28.29 o
 -10  -8   8         15.38         21.83        17.18 o
  -9  -8   8         21.32         20.10        16.91 o
  -8  -8   8        147.27        155.20        21.57 o
  -7  -8   8         10.72         16.89        13.97 o
  -6  -8   8        222.30        191.86        18.14 o
  -5  -8   8        418.82        422.99        27.77 o
  -4  -8   8        423.86        379.90        58.38 o
  -3  -8   8        369.52        403.64        25.66 o
  -2  -8   8          0.90         -9.81        11.75 o
  -1  -8   8       2858.71       2867.01        80.86 o
   0  -8   8         74.33         39.77        14.36 o
   1  -8   8       1815.36       1787.40        63.08 o
   2  -8   8          8.25         16.47        11.81 o
   3  -8   8        240.63        259.68        21.56 o
   4  -8   8          4.55         -0.53        10.21 o
   5  -8   8        449.20        488.33        25.60 o
   6  -8   8         18.91         18.80         9.92 o
   7  -8   8        982.06        951.77        53.53 o
   8  -8   8         32.02         42.34        15.24 o
   9  -8   8       1276.76       1270.40        77.94 o
  10  -8   8        136.69        176.75        72.08 o
  11  -8   8        481.40        393.11        42.60 o
 -10  -7   8         60.00         64.12        19.32 o
  -9  -7   8       1520.01       1469.03        44.25 o
  -8  -7   8         52.52         46.68        10.81 o
  -7  -7   8        302.40        330.57        21.08 o
  -6  -7   8        241.77        212.96        14.75 o
  -5  -7   8          7.88          6.96         8.95 o
  -4  -7   8        349.98        360.97        24.54 o
  -3  -7   8        190.21        151.25        17.35 o
  -2  -7   8        135.80        110.20        14.78 o
  -1  -7   8          5.13         10.65         9.80 o
   0  -7   8         53.41         58.29        16.42 o
   1  -7   8          6.60         25.75        14.94 o
   2  -7   8       3054.23       3025.64       108.56 o
   3  -7   8         92.82        120.98        12.84 o
   4  -7   8       2313.97       2340.96        50.19 o
   5  -7   8       1504.45       1525.44        41.90 o
   6  -7   8        258.87        284.58        17.75 o
   7  -7   8        171.53        183.01        22.08 o
   8  -7   8        283.80        296.97        29.40 o
   9  -7   8         13.32         -0.04        15.31 o
  10  -7   8          0.42         26.40        18.82 o
  11  -7   8        105.68        126.88        26.49 o
 -11  -6   8         27.45         14.29        14.57 o
 -10  -6   8        317.55        386.38        29.60 o
  -9  -6   8        287.84        279.93        22.81 o
  -8  -6   8          0.45         11.28        14.21 o
  -7  -6   8         77.60         62.13        10.58 o
  -6  -6   8       1114.07       1062.16        45.20 o
  -5  -6   8        109.58        104.64        10.85 o
  -4  -6   8       1593.46       1616.67        38.70 o
  -3  -6   8        197.22        180.93        28.94 o
  -2  -6   8        942.70        980.94        56.25 o
  -1  -6   8        793.10        743.90        29.42 o
   0  -6   8         96.62         88.20        10.95 o
   1  -6   8        894.65        851.15        24.10 o
   2  -6   8       1158.27       1192.84        39.53 o
   3  -6   8        171.22        154.29        16.14 o
   4  -6   8         41.45         38.93        12.99 o
   5  -6   8       1253.16       1217.09        32.94 o
   6  -6   8         67.82         77.72        10.84 o
   7  -6   8         74.07         88.84        11.63 o
   8  -6   8       1844.84       1946.40        57.53 o
   9  -6   8         36.98         32.05        12.69 o
  10  -6   8       1777.78       1945.71        68.45 o
  11  -6   8         74.23         96.97        23.75 o
 -12  -5   8        303.49        278.88        32.27 o
 -11  -5   8         27.19         23.74        15.59 o
 -10  -5   8        652.68        713.84        34.43 o
  -9  -5   8        451.96        452.12        28.92 o
  -8  -5   8        908.32        937.36        31.68 o
  -7  -5   8        593.34        586.35        28.14 o
  -6  -5   8        591.02        591.64        21.50 o
  -5  -5   8        980.52       1101.68        27.55 o
  -4  -5   8         54.07         38.84         5.64 o
  -3  -5   8        255.21        242.52        11.84 o
  -2  -5   8       1226.50       1202.72        29.48 o
  -1  -5   8        166.40        139.69        11.17 o
   0  -5   8         58.43         46.32         9.50 o
   1  -5   8         61.73         47.86        10.46 o
   2  -5   8         95.04         93.50         9.54 o
   3  -5   8       1654.40       1631.49        36.58 o
   4  -5   8        169.37        175.34        16.49 o
   5  -5   8       2146.49       2262.72        44.14 o
   6  -5   8       2953.19       2971.91        62.59 o
   7  -5   8        403.20        437.42        21.85 o
   8  -5   8        984.23       1016.08        48.11 o
   9  -5   8          0.63         22.59        16.17 o
  10  -5   8        227.82        218.32        24.51 o
  11  -5   8        152.21        177.62        28.69 o
  12  -5   8        476.70        600.19        78.30 o
 -12  -4   8         75.33         84.58        17.50 o
 -11  -4   8        551.71        573.70        31.77 o
 -10  -4   8        261.66        303.34        26.74 o
  -9  -4   8        608.92        604.75        28.86 o
  -8  -4   8          7.31         -3.25         9.24 o
  -7  -4   8        109.29        101.61        12.25 o
  -6  -4   8        185.84        193.93        14.34 o
  -5  -4   8       2023.73       2035.52        46.68 o
  -4  -4   8        233.18        267.28        14.18 o
  -3  -4   8       1944.89       1963.14        48.61 o
  -2  -4   8          5.55          8.12         4.36 o
  -1  -4   8       1435.05       1373.97        23.77 o
   0  -4   8        851.00        860.33        20.24 o
   1  -4   8       1279.76       1185.31        23.38 o
   2  -4   8        139.24        134.80         6.23 o
   3  -4   8        835.68        755.93        34.99 o
   4  -4   8         89.92         89.93        12.50 o
   5  -4   8         16.61         37.01        10.62 o
   6  -4   8        609.57        534.11        23.38 o
   7  -4   8        867.44        889.42        29.97 o
   8  -4   8        144.92        134.28        23.34 o
   9  -4   8       3749.75       3949.90        83.73 o
  10  -4   8         49.85         37.21        12.27 o
  11  -4   8       1542.63       1616.50       119.32 o
  12  -4   8          6.37         -1.38        31.09 o
  13  -4   8          1.37         -1.74        26.50 o
 -12  -3   8          2.26          2.58        13.75 o
 -11  -3   8          7.89         -1.20        11.36 o
 -10  -3   8         32.55         34.15        10.66 o
  -9  -3   8        203.66        199.94        16.09 o
  -8  -3   8       1379.24       1487.13        42.15 o
  -7  -3   8       1236.15       1252.61        34.45 o
  -6  -3   8       1983.38       1983.96        42.15 o
  -5  -3   8       1923.56       2007.92        48.61 o
  -4  -3   8       1626.97       1632.39        30.23 o
  -3  -3   8          1.16          1.99         4.36 o
  -2  -3   8        108.93         84.89        15.14 o
  -1  -3   8         94.49        120.65         9.84 o
   0  -3   8        473.90        475.34        28.68 o
   1  -3   8       1001.92        912.74        18.44 o
   2  -3   8        898.90        841.74        14.39 o
   3  -3   8        912.90        856.94        58.61 o
   4  -3   8       3036.22       2956.22        41.56 o
   5  -3   8       2010.91       1991.08        42.95 o
   6  -3   8       2924.29       2907.40        70.95 o
   7  -3   8        531.10        555.40        22.80 o
   8  -3   8        466.02        502.66        28.31 o
   9  -3   8         11.74         14.37        11.04 o
  10  -3   8         37.17         21.98        20.48 o
  11  -3   8        272.73        284.13        29.43 o
  12  -3   8       1012.03       1067.01       100.78 o
  13  -3   8        456.41        505.50       109.16 o
 -13  -2   8          4.33         16.22        28.33 o
 -12  -2   8        325.20        322.80        28.08 o
 -11  -2   8         27.12         24.42        11.78 o
 -10  -2   8        592.52        592.02        26.63 o
  -9  -2   8        207.14        228.20        17.31 o
  -8  -2   8       1019.41       1004.08        31.84 o
  -7  -2   8        102.31         78.27        12.01 o
  -6  -2   8        354.36        352.67        18.10 o
  -5  -2   8        241.28        267.69        15.44 o
  -4  -2   8       1020.35       1050.74        27.84 o
  -3  -2   8        359.40        351.68        12.77 o
  -2  -2   8       8388.93       8340.49       178.23 o
  -1  -2   8          0.07          1.32         7.10 o
   0  -2   8      11884.01      11956.40       171.07 o
   1  -2   8         13.81         12.12         3.98 o
   2  -2   8       3929.63       3996.35        47.82 o
   3  -2   8        248.83        237.72         9.74 o
   4  -2   8         42.24         38.28        10.56 o
   5  -2   8        455.18        515.54        20.74 o
   6  -2   8       3099.60       3072.99        52.95 o
   7  -2   8          3.56         12.88        10.57 o
   8  -2   8       2908.30       2814.32       129.91 o
   9  -2   8       1253.73       1247.15        44.06 o
  10  -2   8       2765.70       2818.40        67.61 o
  11  -2   8          0.26         -2.87        16.20 o
  12  -2   8         73.08        115.86        23.01 o
  13  -2   8          6.96         -8.13        29.80 o
 -13  -1   8        274.53        163.13        42.56 o
 -12  -1   8        204.35        198.73        20.75 o
 -11  -1   8        311.56        289.52        22.73 o
 -10  -1   8          2.56          8.21         9.49 o
  -9  -1   8        170.78        176.42        14.73 o
  -8  -1   8        102.35        109.42        13.80 o
  -7  -1   8        821.83        825.51        22.60 o
  -6  -1   8        644.80        605.06        26.84 o
  -5  -1   8       4503.62       4493.96        83.80 o
  -4  -1   8       3257.07       3192.64        54.67 o
  -3  -1   8       3275.61       3078.89        91.13 o
  -2  -1   8       1169.98       1065.08        97.98 o
  -1  -1   8        191.97        176.56        17.39 o
   0  -1   8        878.24        873.91        27.01 o
   1  -1   8       2406.52       2222.10        96.51 o
   2  -1   8       6342.92       6214.88        61.23 o
   3  -1   8       3435.72       3296.21        58.04 o
   4  -1   8       3895.80       3812.13        62.54 o
   5  -1   8       2124.88       2097.62        40.79 o
   6  -1   8        344.98        326.70        19.58 o
   7  -1   8        273.71        256.48        19.69 o
   8  -1   8        347.66        366.58        19.26 o
   9  -1   8        106.75        107.86        11.64 o
  10  -1   8        117.94        134.86        21.87 o
  11  -1   8         11.54        -15.46        15.55 o
  12  -1   8        266.13        237.91        26.79 o
  13  -1   8        263.16        284.24        66.02 o
  14  -1   8         85.34         38.13        36.40 o
 -13   0   8        399.92        319.75        50.70 o
 -12   0   8        125.80        128.14        20.61 o
 -11   0   8        660.36        662.07        32.41 o
 -10   0   8        263.54        264.58        20.62 o
  -9   0   8        139.51        126.24        13.40 o
  -8   0   8        536.23        540.59        22.61 o
  -7   0   8       1287.06       1255.88        25.84 o
  -6   0   8       1525.15       1536.03        30.99 o
  -5   0   8         73.15         64.73        11.52 o
  -4   0   8         37.62         51.56         9.60 o
  -3   0   8       1822.88       1603.37        26.12 o
  -2   0   8         51.27         31.86         6.07 o
  -1   0   8      19683.49      19355.23       267.83 o
   0   0   8       1863.35       1891.06        37.74 o
   1   0   8      13194.43      12968.72       135.97 o
   2   0   8         87.90         74.79        13.29 o
   3   0   8          2.67          0.89         9.40 o
   4   0   8          0.19         -3.40         6.13 o
   5   0   8       4155.22       4149.88        58.41 o
   6   0   8        180.44        200.53        11.37 o
   7   0   8       1659.72       1552.91        37.36 o
   8   0   8          0.26          8.29         7.62 o
   9   0   8       1779.63       1814.68        40.58 o
  10   0   8         21.99         33.79        13.58 o
  11   0   8         72.85         80.28        19.36 o
  12   0   8        346.56        295.14        24.98 o
  13   0   8        268.85        198.22        21.21 o
  14   0   8          9.72        -12.46        31.85 o
 -13   1   8          9.41         27.08        33.00 o
 -12   1   8         53.63         38.44        22.40 o
 -11   1   8        499.82        513.64        28.35 o
 -10   1   8        231.61        196.90        18.31 o
  -9   1   8        248.78        265.24        20.46 o
  -8   1   8        837.89        812.83        30.63 o
  -7   1   8        230.99        225.04        11.26 o
  -6   1   8       1527.02       1442.34        30.11 o
  -5   1   8        465.13        413.30        21.38 o
  -4   1   8       3742.19       3468.35        45.97 o
  -3   1   8        136.95        124.31         7.68 o
  -2   1   8        203.45        125.01         9.30 o
  -1   1   8       2265.63       2382.21        40.95 o
   0   1   8       1947.08       1961.38        38.63 o
   1   1   8       6407.68       6377.92        66.75 o
   2   1   8       3235.31       2612.36       219.23 o
   3   1   8       1314.14       1186.52        31.75 o
   4   1   8       1399.36       1311.40        41.11 o
   5   1   8       2383.16       2393.90        44.53 o
   6   1   8        203.36        157.81         8.50 o
   7   1   8       1558.00       1649.90        37.46 o
   8   1   8         27.02         25.73         7.60 o
   9   1   8        327.59        317.11        20.90 o
  10   1   8        539.59        513.34        34.11 o
  11   1   8        155.51        144.77        18.73 o
  12   1   8        125.36         92.70        17.65 o
  13   1   8        235.15        262.52        28.49 o
  14   1   8        104.16        235.66        61.91 o
 -13   2   8        230.45        237.96        31.11 o
 -12   2   8        634.97        648.90        45.45 o
 -11   2   8         11.21         -0.54        15.57 o
 -10   2   8        717.07        745.04        42.19 o
  -9   2   8        294.87        259.00        20.48 o
  -8   2   8          5.57         -5.45        14.36 o
  -7   2   8        708.98        688.88        21.07 o
  -6   2   8        423.64        462.31        16.85 o
  -5   2   8       1757.14       1809.93        33.43 o
  -4   2   8        868.59        833.23        18.91 o
  -3   2   8        256.40        280.67         9.45 o
  -2   2   8       3842.78       3658.47        36.93 o
  -1   2   8       1831.91       1811.81        24.91 o
   0   2   8      14317.00      13787.71       114.15 o
   1   2   8       2821.26       2754.71       133.41 o
   2   2   8       2721.85       2930.98        63.51 o
   3   2   8         68.28         73.88         9.09 o
   4   2   8        214.24        229.58        11.34 o
   5   2   8        919.03        961.77        19.30 o
   6   2   8       2402.88       2451.97        44.39 o
   7   2   8         54.68         59.11         9.00 o
   8   2   8        384.39        382.98        15.87 o
   9   2   8         22.62         21.37         9.22 o
  10   2   8        156.98        140.93        18.77 o
  11   2   8          2.82          5.34        13.74 o
  12   2   8        716.82        815.02        45.38 o
  13   2   8         76.27        113.78        51.35 o
  14   2   8        263.19        255.45        38.20 o
 -13   3   8        109.15        117.17        37.85 o
 -12   3   8         56.30         53.81        20.00 o
 -11   3   8          0.53        -18.90        18.90 o
 -10   3   8          0.81         -3.79        23.12 o
  -9   3   8        863.49        898.03        60.66 o
  -8   3   8       1993.13       1987.85        44.29 o
  -7   3   8       2512.85       2425.04        46.16 o
  -6   3   8       1414.40       1433.54        27.10 o
  -5   3   8       2721.37       2733.14        35.26 o
  -4   3   8         94.66         91.46         9.50 o
  -3   3   8        829.87        855.35        16.06 o
  -2   3   8        697.17        692.97        13.73 o
  -1   3   8       3440.91       3407.68        60.97 o
   0   3   8          4.47         13.66         8.55 o
   1   3   8          7.21         14.59         4.43 o
   2   3   8          6.73         15.44         5.36 o
   3   3   8       4123.08       4070.16        40.20 o
   4   3   8       1154.23       1100.06        25.86 o
   5   3   8       4391.09       4244.31        49.49 o
   6   3   8       4303.02       4393.25        50.87 o
   7   3   8         83.08         75.87         8.16 o
   8   3   8         13.72         14.33         8.84 o
   9   3   8        509.25        459.94        21.87 o
  10   3   8         54.10         67.28        10.81 o
  11   3   8         57.92         54.83        17.10 o
  12   3   8        434.58        491.45        42.04 o
  13   3   8         15.16        -24.42        24.42 o
  14   3   8        409.09        432.44        61.67 o
 -12   4   8          3.39        -18.22        19.13 o
 -11   4   8       2019.59       2214.35        80.64 o
 -10   4   8          7.66         14.21        15.36 o
  -9   4   8        466.71        466.04        35.08 o
  -8   4   8         98.81         69.96        11.86 o
  -7   4   8        309.08        300.38        14.05 o
  -6   4   8          1.99         -4.32         4.32 o
  -5   4   8       2101.54       2029.92        27.93 o
  -4   4   8        758.13        767.73        21.17 o
  -3   4   8       5064.75       4814.26        49.12 o
  -2   4   8        430.21        432.91        25.12 o
  -1   4   8       2056.25       1954.25        23.17 o
   0   4   8        411.71        435.70        12.03 o
   1   4   8       2229.36       2188.67        29.51 o
   2   4   8        875.52        887.13        17.49 o
   3   4   8       2412.28       2349.35        36.76 o
   4   4   8         13.17         28.29         6.67 o
   5   4   8        508.93        482.00        14.03 o
   6   4   8        435.63        428.73        16.97 o
   7   4   8        475.36        438.84        24.77 o
   8   4   8         16.69         10.16         8.66 o
   9   4   8       2740.26       2736.97        53.56 o
  10   4   8        270.77        296.40        18.44 o
  11   4   8        731.95        688.26        44.64 o
  12   4   8         36.48         36.92        15.22 o
  13   4   8        244.99        275.71        38.85 o
  14   4   8         90.01         90.10        35.78 o
 -12   5   8        189.81        175.59        25.97 o
 -11   5   8        214.31        240.34        29.65 o
 -10   5   8        895.67        866.69        48.61 o
  -9   5   8          1.25         -1.28         9.21 o
  -8   5   8       1495.71       1491.64        41.23 o
  -7   5   8       1816.37       1792.56        35.63 o
  -6   5   8       3404.18       3428.43        43.78 o
  -5   5   8       3660.54       3596.44        48.26 o
  -4   5   8       1658.14       1628.56        31.05 o
  -3   5   8        216.88        195.45         9.48 o
  -2   5   8         59.97         62.64         9.52 o
  -1   5   8        340.83        361.85        11.33 o
   0   5   8        247.35        243.25        11.05 o
   1   5   8       2212.36       2277.13        29.92 o
   2   5   8        293.58        284.35        10.00 o
   3   5   8        401.18        397.92        14.43 o
   4   5   8       3706.35       3641.66        69.82 o
   5   5   8       1006.34        997.16        31.83 o
   6   5   8       3837.19       3854.37        51.54 o
   7   5   8        153.14        173.58        16.88 o
   8   5   8       1209.32       1178.92        32.72 o
   9   5   8        108.06        116.59        15.45 o
  10   5   8         35.14         28.88        13.34 o
  11   5   8         93.23        109.52        22.69 o
  12   5   8        708.47        707.74        37.51 o
  13   5   8        347.25        366.19        34.82 o
  14   5   8         27.24         75.93        34.92 o
 -13   6   8         73.95         53.45        26.85 o
 -12   6   8        461.07        427.68        32.52 o
 -11   6   8        377.95        382.51        29.73 o
 -10   6   8       1974.24       1952.01        63.83 o
  -9   6   8        294.02        314.93        20.89 o
  -8   6   8       2424.90       2492.28        54.68 o
  -7   6   8       1913.28       1818.50        44.69 o
  -6   6   8        394.60        323.36        12.85 o
  -5   6   8        688.72        686.37        17.06 o
  -4   6   8        847.35        840.32        19.20 o
  -3   6   8         19.92         21.39         5.39 o
  -2   6   8       5965.52       5851.59        55.40 o
  -1   6   8        780.12        825.76        19.92 o
   0   6   8       3766.13       3621.21        43.34 o
   1   6   8          1.16          3.98         3.91 o
   2   6   8       1198.49       1190.28        23.99 o
   3   6   8         47.27         40.19         6.07 o
   4   6   8         30.07         26.82         8.24 o
   5   6   8        999.45        955.27        23.46 o
   6   6   8         69.45         60.85        12.40 o
   7   6   8         34.15         48.28        12.94 o
   8   6   8       1356.04       1424.10        40.61 o
   9   6   8        168.84        173.73        16.02 o
  10   6   8       2511.17       2430.13        66.08 o
  11   6   8        784.83        794.64        39.25 o
  12   6   8        397.05        503.16        32.61 o
  13   6   8        349.43        387.65        37.04 o
  14   6   8         59.37         79.81        38.40 o
 -12   7   8          4.48         -2.23        14.67 o
 -11   7   8          1.47          9.66        13.79 o
 -10   7   8         82.30         61.82        15.07 o
  -9   7   8       1168.14       1169.78        46.38 o
  -8   7   8          2.94         -5.16        10.09 o
  -7   7   8       2468.30       2499.84        53.86 o
  -6   7   8        463.49        439.21        21.82 o
  -5   7   8       1058.19       1108.03        29.23 o
  -4   7   8       3363.90       3138.87        36.60 o
  -3   7   8       1730.77       1788.08        29.39 o
  -2   7   8       2289.56       2220.40        31.43 o
  -1   7   8       1315.52       1337.56        24.64 o
   0   7   8        303.55        286.59        10.92 o
   1   7   8        218.72        261.92        10.73 o
   2   7   8       5102.95       5086.18        50.14 o
   3   7   8        724.30        744.09        17.09 o
   4   7   8        832.61        683.71        30.84 o
   5   7   8       1923.26       1991.59        40.39 o
   6   7   8          7.05          3.26         8.45 o
   7   7   8       1420.16       1445.59        40.11 o
   8   7   8         29.01         -3.47        11.74 o
   9   7   8        402.59        402.36        28.72 o
  10   7   8         13.66         21.99        12.90 o
  11   7   8        145.46        156.27        20.87 o
  12   7   8         17.99         42.14        16.08 o
  13   7   8        187.98        217.24        47.26 o
 -12   8   8        252.93        230.06        30.02 o
 -11   8   8        559.57        558.19        36.20 o
 -10   8   8        846.66        828.12        41.97 o
  -9   8   8        125.63         91.27        16.35 o
  -8   8   8         34.26         19.43        11.37 o
  -7   8   8        461.41        418.25        22.57 o
  -6   8   8         66.98         34.95         9.31 o
  -5   8   8        244.45        232.02        16.55 o
  -4   8   8        748.13        704.69        18.05 o
  -3   8   8       1360.74       1324.77        25.41 o
  -2   8   8        504.52        481.71        17.30 o
  -1   8   8       5503.60       5262.07        51.75 o
   0   8   8        277.33        270.39        10.75 o
   1   8   8       3502.64       3482.44        36.92 o
   2   8   8         25.00         42.56         6.95 o
   3   8   8         59.43         50.41         6.65 o
   4   8   8        244.93        222.98         8.27 o
   5   8   8        333.12        332.11        17.69 o
   6   8   8        227.41        205.53        14.64 o
   7   8   8         62.12         56.30        10.29 o
   8   8   8         13.92         -9.89        10.59 o
   9   8   8         13.95         29.06        13.76 o
  10   8   8        752.62        761.85        38.21 o
  11   8   8        326.64        352.03        28.15 o
  12   8   8        693.28        649.96        37.94 o
  13   8   8        228.64        206.66        48.68 o
 -12   9   8          0.35         -4.98        21.02 o
 -11   9   8          3.66         -8.74        21.20 o
 -10   9   8        323.76        323.74        27.83 o
  -9   9   8          9.64         -1.43        13.99 o
  -8   9   8        146.81        136.12        16.16 o
  -7   9   8         27.26         17.03        10.37 o
  -6   9   8       1065.70       1064.42        36.01 o
  -5   9   8         21.74         28.66        10.40 o
  -4   9   8       1568.31       1561.78        34.25 o
  -3   9   8       1069.61        990.93        25.27 o
  -2   9   8          6.02          8.70         7.37 o
  -1   9   8        234.03        207.78        10.57 o
   0   9   8        145.07        154.23         8.15 o
   1   9   8        600.39        563.61        16.08 o
   2   9   8        185.72        187.38        10.49 o
   3   9   8        647.63        622.42        21.50 o
   4   9   8        833.72        836.94        28.81 o
   5   9   8        181.39        187.42        14.90 o
   6   9   8        249.12        240.36        16.72 o
   7   9   8          8.50         -4.32        10.27 o
   8   9   8        179.51        182.87        19.38 o
   9   9   8        176.56        169.50        17.59 o
  10   9   8       1036.08        988.45        43.91 o
  11   9   8         73.46         47.71        15.12 o
  12   9   8         70.15         89.59        18.38 o
 -11  10   8          9.01         24.12        18.73 o
 -10  10   8        243.44        265.12        25.90 o
  -9  10   8         60.17         43.26        14.31 o
  -8  10   8        276.35        257.27        23.66 o
  -7  10   8         12.02         16.41        10.49 o
  -6  10   8         17.39          1.80        10.12 o
  -5  10   8          2.43          5.19        10.38 o
  -4  10   8        501.69        512.48        20.09 o
  -3  10   8        902.22        918.93        26.85 o
  -2  10   8        828.35        762.15        22.82 o
  -1  10   8        257.71        242.59        10.10 o
   0  10   8        401.04        377.25        10.74 o
   1  10   8        426.42        450.32        16.87 o
   2  10   8        230.98        231.71        14.53 o
   3  10   8         53.84         46.40         7.46 o
   4  10   8         28.25         36.89         6.31 o
   5  10   8         14.48         30.28        11.75 o
   6  10   8        217.02        187.96        16.82 o
   7  10   8        297.83        304.66        21.46 o
   8  10   8        182.55        159.77        17.08 o
   9  10   8        124.21        125.30        23.61 o
  10  10   8         42.50         23.32        14.16 o
  11  10   8        280.37        292.56        24.21 o
  12  10   8          2.97          1.98        13.86 o
 -11  11   8         19.38         34.64        17.14 o
 -10  11   8          5.52          8.10        14.49 o
  -9  11   8        316.87        323.72        32.84 o
  -8  11   8        266.03        281.43        26.13 o
  -7  11   8         91.68        102.71        14.57 o
  -6  11   8        104.35        103.55        14.11 o
  -5  11   8        288.10        316.81        20.71 o
  -4  11   8         10.41          3.71         9.39 o
  -3  11   8        665.14        757.10        28.12 o
  -2  11   8         10.16          3.66         7.45 o
  -1  11   8         81.76         89.25         9.85 o
   0  11   8        267.26        256.86        14.39 o
   1  11   8          7.85         15.15         8.27 o
   2  11   8          2.05          0.90         8.49 o
   3  11   8       1261.28       1349.21        26.99 o
   4  11   8          1.09          9.09         7.60 o
   5  11   8        320.08        351.62        19.88 o
   6  11   8         16.54         19.70        11.40 o
   7  11   8         31.19         35.75        11.07 o
   8  11   8        337.61        329.68        23.70 o
   9  11   8        325.05        309.20        24.10 o
  10  11   8          1.21        -11.51        13.28 o
  11  11   8         56.01         73.55        19.69 o
  12  11   8          3.37        -15.81        28.45 o
 -10  12   8         11.25         43.36        17.62 o
  -9  12   8        702.80        621.56        37.56 o
  -8  12   8        144.82        171.43        23.14 o
  -7  12   8        126.49        123.74        18.97 o
  -6  12   8         24.20         24.25        11.56 o
  -5  12   8        887.06        870.33        33.79 o
  -4  12   8         33.15         15.07        10.80 o
  -3  12   8        958.22        983.79        34.35 o
  -2  12   8        149.87        127.85        13.29 o
  -1  12   8        687.02        680.60        31.48 o
   0  12   8       1747.84       1713.62        44.82 o
   1  12   8        361.17        367.16        18.54 o
   2  12   8        237.82        236.06        13.24 o
   3  12   8        268.53        259.17        13.48 o
   4  12   8         26.01         20.42         9.91 o
   5  12   8         26.63         35.60        10.34 o
   6  12   8        112.32        110.89        14.15 o
   7  12   8        264.68        244.57        21.19 o
   8  12   8          2.37        -11.45        13.92 o
   9  12   8         59.67         50.04        13.92 o
  10  12   8          6.04         30.61        13.06 o
  11  12   8         59.26         34.40        28.06 o
  -9  13   8         13.15         -0.85        15.38 o
  -8  13   8        465.39        523.49        34.00 o
  -7  13   8        174.78        176.98        24.91 o
  -6  13   8        329.68        332.80        26.52 o
  -5  13   8         58.43         44.25        13.86 o
  -4  13   8         34.86         42.12        13.50 o
  -3  13   8          3.52         12.22        10.82 o
  -2  13   8         60.16         45.30        12.34 o
  -1  13   8         19.71         27.02        12.89 o
   0  13   8         17.07          9.89         8.74 o
   1  13   8        364.00        342.04        18.75 o
   2  13   8         79.99         66.56        10.93 o
   3  13   8          7.23         33.90        11.37 o
   4  13   8        785.71        769.70        29.40 o
   5  13   8        115.31        129.13        14.59 o
   6  13   8        254.88        271.36        20.11 o
   7  13   8          0.77         -7.90        11.38 o
   8  13   8        170.64        179.57        33.93 o
   9  13   8         56.95         54.63        15.15 o
  10  13   8          0.79         21.71        19.29 o
  -8  14   8         71.22         79.74        17.92 o
  -7  14   8        433.82        425.65        31.17 o
  -6  14   8         71.18         43.89        18.45 o
  -5  14   8        116.07        119.15        18.16 o
  -4  14   8        727.07        642.61        34.73 o
  -3  14   8         12.23          0.76        16.62 o
  -2  14   8          5.20          3.16        13.21 o
  -1  14   8          5.62         18.49        11.06 o
   0  14   8        380.01        388.58        21.00 o
   1  14   8        241.37        233.94        18.95 o
   2  14   8         21.58         11.26        19.14 o
   3  14   8          0.62         17.95        13.64 o
   4  14   8        250.63        220.92        20.27 o
   5  14   8         26.22         38.03        15.37 o
   6  14   8        193.68        177.88        17.89 o
   7  14   8        105.88         90.13        14.76 o
   8  14   8          1.30         10.94        11.64 o
   9  14   8        116.21         89.95        20.48 o
  -7  15   8        249.47        280.60        31.16 o
  -6  15   8          1.73         -8.09        16.40 o
  -5  15   8         11.03          6.67        18.73 o
  -4  15   8         87.36         81.48        20.00 o
  -3  15   8         69.88         66.30        17.92 o
  -2  15   8          3.05        -21.12        21.56 o
  -1  15   8         46.73         64.87        15.91 o
   0  15   8          0.05         -9.90         9.90 o
   1  15   8          7.40         -0.02         9.97 o
   2  15   8         61.86         59.56        19.37 o
   3  15   8        122.28        150.40        43.19 o
   4  15   8        279.73        280.62        30.98 o
   5  15   8        129.23         89.06        17.22 o
   6  15   8         17.99         25.29        13.68 o
   7  15   8        320.37        336.48        28.60 o
   8  15   8         39.96         53.64        32.39 o
  -6  16   8        258.50        263.57        55.43 o
  -5  16   8         45.74          8.19        24.99 o
  -4  16   8        195.13        185.90        31.98 o
  -3  16   8         15.78         60.00        43.39 o
  -2  16   8         18.36          2.65        65.19 o
  -1  16   8         10.50         24.89        16.99 o
   0  16   8          2.02         15.27        14.92 o
   1  16   8         20.43          9.51        11.30 o
   2  16   8          8.85          6.68        16.60 o
   3  16   8          4.80        -13.89        15.03 o
   4  16   8         89.63        120.93        39.38 o
   5  16   8        118.30         94.69        33.24 o
   6  16   8         24.16          3.44        26.10 o
   7  16   8        239.12        302.27        53.97 o
  -4  17   8          2.38        -21.71        23.74 o
  -3  17   8          4.35         17.90        56.63 o
  -2  17   8          0.73        -16.79        59.47 o
  -1  17   8        111.10        126.70        47.66 o
   0  17   8         14.69         -1.44        30.03 o
   1  17   8          2.30         12.70        43.22 o
   2  17   8          2.91         -9.07        15.34 o
   3  17   8         85.84         94.76        23.15 o
   4  17   8         25.40         23.93        23.82 o
   5  17   8        513.86        445.99        49.39 o
  -1 -12   9          3.96         60.12        33.36 o
   0 -12   9        527.26        544.89        64.19 o
   1 -12   9          5.13          4.49        19.15 o
   2 -12   9         55.47         57.37        33.59 o
   3 -12   9          2.44         -1.20        22.66 o
   4 -12   9          1.17        -10.48        18.41 o
  -4 -11   9          9.78          0.13        21.54 o
  -3 -11   9         22.79         20.58        23.98 o
  -2 -11   9          4.36         -4.06        16.20 o
  -1 -11   9         44.76         37.31        18.18 o
   0 -11   9         27.13         -0.76        18.03 o
   1 -11   9         90.81        100.17        35.64 o
   2 -11   9         93.14         72.76        21.12 o
   3 -11   9        218.42        247.75        29.67 o
   4 -11   9         23.83         27.35        15.50 o
   5 -11   9         33.47         54.21        16.01 o
   6 -11   9        202.22        305.64        61.58 o
  -6 -10   9         34.06         15.79        17.55 o
  -5 -10   9        656.15        642.74        45.64 o
  -4 -10   9        218.88        219.82        30.24 o
  -3 -10   9        751.76        731.92        64.76 o
  -2 -10   9         99.25         47.23        16.38 o
  -1 -10   9         56.58         41.67        24.02 o
   0 -10   9         55.47         63.79        18.46 o
   1 -10   9          0.83          7.90        15.42 o
   2 -10   9        251.29        203.61        27.05 o
   3 -10   9       1008.86       1008.31        53.12 o
   4 -10   9         60.77         30.85        16.90 o
   5 -10   9        101.49         90.07        17.43 o
   6 -10   9          2.55         15.77        15.37 o
   7 -10   9         63.11         66.16        19.62 o
   8 -10   9          4.22         14.07        29.12 o
  -8  -9   9       1031.35       1160.04        73.93 o
  -7  -9   9        145.88        173.48        32.70 o
  -6  -9   9        413.58        422.96        37.42 o
  -5  -9   9        113.62         96.72        21.86 o
  -4  -9   9         39.06         31.68        16.98 o
  -3  -9   9         40.06         41.84        25.45 o
  -2  -9   9        417.20        386.48        41.71 o
  -1  -9   9         18.10          2.03        14.45 o
   0  -9   9         98.97         92.10        18.74 o
   1  -9   9          8.31         -0.24        16.36 o
   2  -9   9          8.12         29.59        16.75 o
   3  -9   9         61.27         45.59        18.64 o
   4  -9   9        173.54        180.46        23.49 o
   5  -9   9         40.60         22.80        13.94 o
   6  -9   9        298.80        322.68        26.21 o
   7  -9   9         17.93         14.25        20.94 o
   8  -9   9        392.73        388.92        44.98 o
   9  -9   9         10.27          6.18        24.07 o
  -9  -8   9         98.09        111.37        23.44 o
  -8  -8   9        256.47        270.32        27.49 o
  -7  -8   9        284.99        316.52        32.29 o
  -6  -8   9          4.00         16.66        14.14 o
  -5  -8   9        132.82        125.75        22.46 o
  -4  -8   9        550.20        544.75        40.03 o
  -3  -8   9        464.44        446.49        35.35 o
  -2  -8   9        444.73        363.31        32.07 o
  -1  -8   9        131.55        106.71        20.47 o
   0  -8   9         30.23          3.22        14.02 o
   1  -8   9        331.90        324.27        30.84 o
   2  -8   9        422.50        430.03        33.34 o
   3  -8   9         34.12         24.20        15.71 o
   4  -8   9         23.80         -3.67        13.63 o
   5  -8   9        184.08        165.83        19.82 o
   6  -8   9          0.14        -12.00        14.28 o
   7  -8   9         64.17         42.00        43.64 o
   8  -8   9         42.17         21.33        20.19 o
   9  -8   9        343.38        267.42        36.86 o
  10  -8   9         39.22        -33.60        33.60 o
 -10  -7   9        267.93        331.77        43.31 o
  -9  -7   9        300.10        309.83        28.22 o
  -8  -7   9        166.31        151.71        23.75 o
  -7  -7   9       1215.12       1225.27        53.39 o
  -6  -7   9        415.56        417.78        34.84 o
  -5  -7   9         17.46         47.86        17.41 o
  -4  -7   9        433.09        425.92        34.52 o
  -3  -7   9         42.74          0.39        13.39 o
  -2  -7   9        139.83        142.18        21.50 o
  -1  -7   9         13.06         -2.41        15.92 o
   0  -7   9          3.56        -15.65        15.65 o
   1  -7   9        263.21        218.40        24.16 o
   2  -7   9        249.77        268.89        25.78 o
   3  -7   9         78.19         30.07        11.79 o
   4  -7   9        482.59        475.14        23.53 o
   5  -7   9          7.69         -4.56         9.74 o
   6  -7   9         89.20        109.16        13.93 o
   7  -7   9        873.33        908.58        46.47 o
   8  -7   9          7.27          7.39        15.50 o
   9  -7   9        496.38        508.73        41.69 o
  10  -7   9          0.28         15.48        15.24 o
  11  -7   9          9.08          9.12        28.56 o
 -10  -6   9          1.00         14.25        16.73 o
  -9  -6   9         12.26          5.38        11.09 o
  -8  -6   9         77.42         47.51        15.90 o
  -7  -6   9         34.62         46.79        10.64 o
  -6  -6   9        286.20        298.78        19.40 o
  -5  -6   9        749.83        748.48        31.06 o
  -4  -6   9        675.40        613.69        27.40 o
  -3  -6   9          3.05         12.38         9.68 o
  -2  -6   9          3.91          2.07         7.11 o
  -1  -6   9       2120.50       2080.15        67.28 o
   0  -6   9         37.24         16.84        12.97 o
   1  -6   9        765.90        722.36        42.48 o
   2  -6   9         10.62         13.58        15.50 o
   3  -6   9        280.01        278.87        21.08 o
   4  -6   9        775.63        735.00        27.64 o
   5  -6   9        220.36        223.75        15.89 o
   6  -6   9        103.44        117.87        15.91 o
   7  -6   9         14.79         -9.33        14.46 o
   8  -6   9        687.33        762.42        36.41 o
   9  -6   9         76.78         69.00        24.73 o
  10  -6   9       1387.49       1433.57        70.81 o
  11  -6   9        155.69         89.78        32.61 o
 -11  -5   9          1.47         30.51        19.22 o
 -10  -5   9        347.72        385.13        30.04 o
  -9  -5   9         67.01         70.59        18.17 o
  -8  -5   9        462.29        479.91        26.71 o
  -7  -5   9         26.88         33.41        10.19 o
  -6  -5   9          3.42         -2.47         8.44 o
  -5  -5   9          0.28         19.05         9.63 o
  -4  -5   9         18.53         22.57         8.42 o
  -3  -5   9        386.51        330.14        31.80 o
  -2  -5   9        228.07        212.23        14.74 o
  -1  -5   9          0.46         14.13         9.45 o
   0  -5   9        285.35        283.18        20.12 o
   1  -5   9        691.55        668.04        27.24 o
   2  -5   9         66.71         74.10         8.37 o
   3  -5   9        198.38        217.01        14.60 o
   4  -5   9        157.23        164.80        17.02 o
   5  -5   9       1815.96       1839.81        40.82 o
   6  -5   9        133.28        128.37        22.07 o
   7  -5   9        443.69        395.63        25.97 o
   8  -5   9        428.86        434.94        28.26 o
   9  -5   9          6.25         10.27        19.84 o
  10  -5   9        179.71        187.39        30.29 o
  11  -5   9        216.92        241.21        53.29 o
 -11  -4   9          1.85        -13.78        13.78 o
 -10  -4   9          2.94          3.33        11.60 o
  -9  -4   9        133.19        131.85        15.82 o
  -8  -4   9        256.11        277.43        23.18 o
  -7  -4   9          1.15         -4.30         8.46 o
  -6  -4   9        397.26        375.49        17.62 o
  -5  -4   9        327.58        309.82        21.48 o
  -4  -4   9         52.37         40.58         9.52 o
  -3  -4   9       1880.03       1941.06        48.73 o
  -2  -4   9         28.63         16.32         5.59 o
  -1  -4   9          6.22          7.86         4.33 o
   0  -4   9        199.50        180.11        12.96 o
   1  -4   9        182.18        167.19         9.19 o
   2  -4   9        101.40        104.78         8.14 o
   3  -4   9        944.54        973.54        25.41 o
   4  -4   9          2.60          6.32         9.11 o
   5  -4   9         38.78         22.72         9.86 o
   6  -4   9          0.65          6.15         7.72 o
   7  -4   9        457.15        473.25        28.65 o
   8  -4   9         49.50         24.49        13.82 o
   9  -4   9       1055.55       1091.33        44.19 o
  10  -4   9        249.54        218.56        24.15 o
  11  -4   9        939.67        986.62        97.07 o
  12  -4   9          2.55          3.85        33.69 o
 -12  -3   9         73.54         43.87        32.56 o
 -11  -3   9        979.02       1022.24        46.67 o
 -10  -3   9          0.85          9.13        10.00 o
  -9  -3   9        587.28        646.36        28.16 o
  -8  -3   9          1.30         -4.43         9.74 o
  -7  -3   9        816.14        815.96        28.69 o
  -6  -3   9        216.56        223.40        15.50 o
  -5  -3   9         10.12         12.54        11.88 o
  -4  -3   9       1098.63       1023.88        29.01 o
  -3  -3   9        249.90        250.83        12.78 o
  -2  -3   9        110.47         85.47        17.67 o
  -1  -3   9        489.59        495.86        19.51 o
   0  -3   9        189.03        195.61        13.10 o
   1  -3   9          2.31          4.80         5.46 o
   2  -3   9       1084.86       1069.01        23.10 o
   3  -3   9         13.28         28.55         7.60 o
   4  -3   9       3513.29       3423.43        52.36 o
   5  -3   9        432.92        438.45        21.26 o
   6  -3   9        735.93        779.82        27.83 o
   7  -3   9        555.38        514.82        29.03 o
   8  -3   9        105.60         96.34        15.85 o
   9  -3   9          1.23          1.84        11.25 o
  10  -3   9         58.16         64.74        30.96 o
  11  -3   9         66.95         29.16        19.40 o
  12  -3   9        708.34        771.47        91.80 o
  13  -3   9         26.92         38.59        36.56 o
 -12  -2   9        395.06        370.88        42.76 o
 -11  -2   9          2.35         14.06        11.55 o
 -10  -2   9         12.01         -2.19        10.37 o
  -9  -2   9        183.41        190.62        16.73 o
  -8  -2   9          9.26         29.33        10.21 o
  -7  -2   9        242.13        268.03        18.47 o
  -6  -2   9         55.50         46.11         9.74 o
  -5  -2   9        116.64        109.57        14.88 o
  -4  -2   9        615.44        570.50        23.78 o
  -3  -2   9         31.79         24.14         6.23 o
  -2  -2   9       1267.75       1303.30        33.06 o
  -1  -2   9       2793.76       2699.25        63.86 o
   0  -2   9       6374.59       6550.31       135.74 o
   1  -2   9        517.95        519.41        20.11 o
   2  -2   9        401.11        318.46        31.77 o
   3  -2   9        610.39        639.84        19.86 o
   4  -2   9         70.49         80.41        18.23 o
   5  -2   9        105.29         79.36        11.94 o
   6  -2   9       1270.13       1276.03        42.23 o
   7  -2   9        160.24        156.38        18.89 o
   8  -2   9       1920.55       2055.73        57.15 o
   9  -2   9        214.95        239.40        22.45 o
  10  -2   9       1070.46       1045.74        63.01 o
  11  -2   9        169.89        177.71        31.02 o
  12  -2   9        240.34        175.28        30.80 o
  13  -2   9         32.83         32.73        71.54 o
 -12  -1   9        145.53        167.92        24.38 o
 -11  -1   9         84.63         79.32        14.56 o
 -10  -1   9        171.48        194.25        22.09 o
  -9  -1   9        212.68        220.94        17.06 o
  -8  -1   9       2713.17       2816.94        54.88 o
  -7  -1   9        113.82        138.03        14.52 o
  -6  -1   9       1587.18       1636.99        46.05 o
  -5  -1   9        688.28        681.35        23.63 o
  -4  -1   9        901.72        829.95        28.49 o
  -3  -1   9       3211.73       3078.67        94.90 o
  -2  -1   9        323.72        374.02        43.73 o
  -1  -1   9        430.34        437.48        19.23 o
   0  -1   9        354.53        383.48        16.96 o
   1  -1   9       6982.47       7045.84       111.71 o
   2  -1   9          3.06          1.41         5.89 o
   3  -1   9       7170.75       7203.15        84.31 o
   4  -1   9        149.68        159.80        13.80 o
   5  -1   9       1078.15       1121.28        48.77 o
   6  -1   9        409.01        376.48        17.89 o
   7  -1   9         28.37         16.21        11.54 o
   8  -1   9         70.19         70.50        11.66 o
   9  -1   9         58.23         52.62        11.94 o
  10  -1   9        135.09        109.00        25.01 o
  11  -1   9         51.89         79.91        23.78 o
  12  -1   9         37.41         40.41        16.96 o
  13  -1   9        599.25        601.46        84.22 o
 -12   0   9         30.87         44.28        17.10 o
 -11   0   9       1160.28       1167.84        50.81 o
 -10   0   9         13.82         36.67        13.11 o
  -9   0   9         34.05         28.12        15.04 o
  -8   0   9        151.57        165.26        13.96 o
  -7   0   9          9.60          8.17         8.81 o
  -6   0   9        881.65        866.49        24.51 o
  -5   0   9        955.91        996.40        30.54 o
  -4   0   9        647.14        624.01        24.69 o
  -3   0   9        787.54        765.86        20.83 o
  -2   0   9       3619.89       3668.38        87.92 o
  -1   0   9       3872.61       3872.19        98.07 o
   0   0   9        717.19        678.86        21.67 o
   1   0   9       3586.03       3563.52        49.84 o
   2   0   9        850.85        819.99        35.44 o
   3   0   9          2.04         -5.72        10.62 o
   4   0   9       1539.89       1480.26        37.01 o
   5   0   9        445.61        393.92        17.42 o
   6   0   9        805.51        756.95        22.94 o
   7   0   9       3342.01       3324.96        68.97 o
   8   0   9        739.49        752.57        27.60 o
   9   0   9       1064.11       1100.43        47.53 o
  10   0   9        263.36        288.92        56.56 o
  11   0   9        658.24        641.66        41.41 o
  12   0   9        199.36        200.18        24.58 o
  13   0   9         45.35         20.83        16.83 o
 -13   1   9          4.31        -17.01        34.55 o
 -12   1   9          2.08         13.93        17.93 o
 -11   1   9        187.93        207.83        23.87 o
 -10   1   9        951.45        947.30        44.23 o
  -9   1   9        245.72        248.92        27.37 o
  -8   1   9        644.62        633.59        24.72 o
  -7   1   9       1216.14       1261.98        34.46 o
  -6   1   9        496.77        522.86        21.96 o
  -5   1   9         67.17         75.33         9.10 o
  -4   1   9       2520.95       2440.31        34.56 o
  -3   1   9         80.96         74.59         5.03 o
  -2   1   9          3.63          3.69         3.38 o
  -1   1   9         92.33        115.44         9.62 o
   0   1   9        467.00        478.36        18.56 o
   1   1   9       1510.14       1561.16        34.90 o
   2   1   9       1956.20       1520.88       131.88 o
   3   1   9        125.59        111.30        26.87 o
   4   1   9       4906.50       4705.69        88.27 o
   5   1   9        945.50        879.84        24.88 o
   6   1   9        157.21        159.57         9.40 o
   7   1   9        531.01        516.81        22.22 o
   8   1   9          0.72         14.34         8.68 o
   9   1   9        167.94        155.80        19.48 o
  10   1   9         49.17         56.60        36.27 o
  11   1   9          1.60        -13.21        13.21 o
  12   1   9         93.61         87.00        20.07 o
  13   1   9        279.58        275.25        29.51 o
 -13   2   9         25.45         93.79        41.87 o
 -12   2   9        516.30        561.87        37.54 o
 -11   2   9        281.78        240.43        24.41 o
 -10   2   9        222.20        218.23        23.71 o
  -9   2   9        443.49        426.32        29.39 o
  -8   2   9        175.86        140.02        14.12 o
  -7   2   9        528.09        533.08        23.92 o
  -6   2   9        734.89        718.50        22.33 o
  -5   2   9        314.22        310.53        12.90 o
  -4   2   9       1860.06       1801.34        30.97 o
  -3   2   9        695.25        678.73        14.31 o
  -2   2   9       4055.71       3786.90        52.44 o
  -1   2   9        317.42        273.11        12.37 o
   0   2   9       1021.19        982.97        28.59 o
   1   2   9       1249.47       1279.53        25.21 o
   2   2   9       2869.47       2715.92        56.50 o
   3   2   9        491.80        549.05        18.93 o
   4   2   9         72.23         82.23         9.87 o
   5   2   9       2159.35       2127.94        42.22 o
   6   2   9        114.48        101.96        11.47 o
   7   2   9       1587.32       1545.23        36.68 o
   8   2   9       1506.99       1516.46        42.23 o
   9   2   9        137.98        118.15        15.52 o
  10   2   9        812.66        817.55        37.12 o
  11   2   9          0.41         10.42        16.82 o
  12   2   9        540.49        557.57        39.46 o
  13   2   9        137.30        158.65        24.13 o
  14   2   9         46.88        122.06        42.90 o
 -12   3   9        623.24        669.13        47.32 o
 -11   3   9         14.18         15.94        18.58 o
 -10   3   9        226.34        242.63        30.04 o
  -9   3   9       1270.05       1300.53        50.25 o
  -8   3   9         67.86         63.80        11.51 o
  -7   3   9       2492.79       2545.78        46.27 o
  -6   3   9         87.72        100.89         8.46 o
  -5   3   9       1537.74       1557.11        33.11 o
  -4   3   9         81.83         72.00         7.66 o
  -3   3   9         35.19         54.03         6.99 o
  -2   3   9        500.69        503.10        12.52 o
  -1   3   9       1685.90       1699.48        45.38 o
   0   3   9        254.88        260.22        10.94 o
   1   3   9         16.69          7.59         4.02 o
   2   3   9        406.98        400.56        12.51 o
   3   3   9       1910.50       1770.66        27.10 o
   4   3   9        204.54        192.71         9.60 o
   5   3   9       2992.81       2832.20        36.20 o
   6   3   9        939.94        898.53        18.93 o
   7   3   9       2294.89       2276.23        51.58 o
   8   3   9       1907.58       1896.04        47.55 o
   9   3   9        341.01        383.82        24.60 o
  10   3   9        202.58        175.48        25.14 o
  11   3   9         95.79        115.24        21.43 o
  12   3   9        305.59        330.23        45.66 o
  13   3   9         90.30         91.49        21.16 o
  14   3   9        272.52        300.87        54.69 o
 -12   4   9         46.08         50.21        20.71 o
 -11   4   9         96.46         93.14        28.06 o
 -10   4   9        576.73        654.98        60.53 o
  -9   4   9         47.73         39.19        15.23 o
  -8   4   9        387.47        420.87        26.36 o
  -7   4   9         81.02         87.49         7.51 o
  -6   4   9        357.50        355.77        14.03 o
  -5   4   9        572.63        568.06        18.46 o
  -4   4   9        942.74        988.30        26.01 o
  -3   4   9       2135.02       2011.18        32.67 o
  -2   4   9       1082.88       1077.23        21.51 o
  -1   4   9       4231.68       3960.71        42.86 o
   0   4   9       1011.44       1054.71        23.32 o
   1   4   9       4313.70       3911.93       123.32 o
   2   4   9       1210.90       1305.36        25.34 o
   3   4   9        695.57        637.45        17.42 o
   4   4   9        360.32        401.08        12.24 o
   5   4   9          2.79          0.14         7.09 o
   6   4   9        141.69        115.75        13.66 o
   7   4   9       2412.54       2370.34        53.03 o
   8   4   9         67.51         64.52        12.59 o
   9   4   9        667.76        722.22        32.99 o
  10   4   9        453.17        454.25        27.32 o
  11   4   9       1579.44       1454.21        69.39 o
  12   4   9          3.22          7.04        19.13 o
  13   4   9         86.10         96.22        43.21 o
  14   4   9         27.79         34.24        30.40 o
 -12   5   9          2.01         24.47        16.65 o
 -11   5   9        474.78        549.45        41.13 o
 -10   5   9          1.94         -1.20        13.04 o
  -9   5   9        210.84        195.57        17.26 o
  -8   5   9       1228.81       1210.38        46.26 o
  -7   5   9        209.80        216.14        16.77 o
  -6   5   9       3457.35       3366.94        52.91 o
  -5   5   9        190.85        196.29        11.26 o
  -4   5   9       1813.86       1732.93        33.36 o
  -3   5   9        911.86        924.93        21.76 o
  -2   5   9         18.52         31.64         6.69 o
  -1   5   9          2.20         10.83         5.03 o
   0   5   9        618.81        581.15        19.48 o
   1   5   9        115.39        103.39         7.97 o
   2   5   9       1674.09       1513.38        62.17 o
   3   5   9        503.90        486.78        12.96 o
   4   5   9       5183.59       4725.78        77.61 o
   5   5   9       1196.28       1106.66        44.95 o
   6   5   9       2584.61       2550.58        59.25 o
   7   5   9          4.84          6.32        10.49 o
   8   5   9        685.30        655.70        31.55 o
   9   5   9        105.63        105.04        17.02 o
  10   5   9        105.74        130.01        31.11 o
  11   5   9        646.79        618.94        40.43 o
  12   5   9        892.05        940.09        51.06 o
  13   5   9        247.77        262.35        49.74 o
 -12   6   9        349.94        347.40        29.69 o
 -11   6   9         22.88          5.90        12.60 o
 -10   6   9        136.22        143.42        18.01 o
  -9   6   9         42.37         32.54        16.74 o
  -8   6   9        781.44        730.97        30.14 o
  -7   6   9         77.64         77.19        12.08 o
  -6   6   9       1034.99       1011.14        28.52 o
  -5   6   9         22.91         23.36         7.83 o
  -4   6   9        524.33        565.78        17.69 o
  -3   6   9       2361.52       2377.23        36.68 o
  -2   6   9       5999.66       5947.75        62.00 o
  -1   6   9        929.39        913.72        22.50 o
   0   6   9       6448.88       6071.35        57.18 o
   1   6   9        472.72        477.31        13.62 o
   2   6   9       2970.18       2827.92        35.63 o
   3   6   9        452.77        452.14        15.11 o
   4   6   9        341.08        317.45        12.55 o
   5   6   9          1.93         -3.76         8.73 o
   6   6   9       5067.64       4981.01        71.72 o
   7   6   9        533.98        491.60        29.31 o
   8   6   9       3467.01       3507.06        75.32 o
   9   6   9       1034.64       1039.80        41.05 o
  10   6   9       1095.56       1094.12        44.87 o
  11   6   9        765.03        755.69        39.19 o
  12   6   9        185.47        233.67        24.68 o
  13   6   9         89.38         97.69        23.63 o
 -12   7   9         18.49          2.50        19.51 o
 -11   7   9          3.92         23.14        15.66 o
 -10   7   9         21.72         11.85        18.30 o
  -9   7   9        642.79        628.25        34.65 o
  -8   7   9        247.36        249.58        19.34 o
  -7   7   9        217.39        198.61        16.92 o
  -6   7   9       1329.37       1317.46        38.11 o
  -5   7   9       5981.96       5899.08        75.99 o
  -4   7   9        116.37        110.02         9.76 o
  -3   7   9       3378.15       3317.23        44.99 o
  -2   7   9        534.86        474.48        16.38 o
  -1   7   9         20.63         18.06         6.54 o
   0   7   9        242.43        225.55         9.03 o
   1   7   9       3003.55       2942.44        36.98 o
   2   7   9       2455.86       2358.68        32.85 o
   3   7   9       6860.57       6726.85        83.25 o
[truncated: 178,915 more chars]
